# Supplementary material for: Proteomics-based metabolic modeling and characterization of the cellulolytic bacterium Thermobifida fusca
Source: BMC Syst Biol. 2014 Aug 13;8:86. doi: 10.1186/s12918-014-0086-2 (PMC4236713; doi:10.1186/s12918-014-0086-2)
Supplement: Additional file 1: — Three_Versions_of_Model.xlxs. xlxs file with three spreadsheets illustrative the reaction flux in three version of the model. [file s12918-014-0086-2-S1.xlsx]

## Sheet: Tfu_v1_WithoutConst 24.9
Tfu_v1 - SEED Model Without Constraints
ID	Flux	Pathways	ECs	Reversible	Name	Equation	SEED ID
R_rxn00986	0	.	.	TRUE	PropanoateCoA ligase (AMP-forming)	[c] : C00002 + C00080 + C00163 <==> C00013 + C05983	rxn00986
R_SRC_C00458#_c	0.292428	SourceFlux	.	FALSE	. source flux	C00458#[b] --> C00458#[c]
R_rxn00985	0	.	.	TRUE	ATPacetate phosphotransferase	[c] : C00002 + C00080 + C00163 <==> C00008 + C02876	rxn00985
R_ESC_C01936_e	0	EscapeFlux	.	FALSE	. escape flux	C01936[e] --> C01936[b]
R_rxn03638	0	.	.	FALSE	Acetyl-CoAD-glucosamine-1-phosphate N-acetyltransferase	[c] : C00024 + C06156 --> C00010 + C00080 + C04501	rxn03638
R_rxn00988	0	.	.	FALSE	AcetoacetateCoA ligase (AMP-forming)	[c] : C00002 + C00010 + C00080 + C00164 --> C00013 + C00020 + C00332	rxn00988
R_rxn00331	0	.	.	TRUE	(3S)-3-Carboxy-3-hydroxypropanoyl-CoA glyoxylate-lyase	[c] : C04348 <==> C00024 + C00048	rxn00331
R_rxn00330	0	.	.	TRUE	L-Malate glyoxylate-lyase (CoA-acetylating)	[c] : C00010 + C00080 + C00711 <==> C00001 + C00024 + C00048	rxn00330
R_rxn01352	0	.	.	FALSE	dGTP triphosphohydrolase	[c] : C00001 + C00286 --> C00080 + C00330 + C00536	rxn01352
R_rxn01353	0	.	.	TRUE	ATPnucleoside-diphosphate phosphatransferase	[c] : C00002 + C00361 <==> C00008 + C00286	rxn01353
R_rxn05116	0	.	.	FALSE	rxn05116	[c] : C00080 + C07335 --> C00011 + C11638	rxn05116
R_o2t	0	Transport Database	.	FALSE	o2transport	C00007[e] --> C00007[c]	rxn05468
R_rxn00337	0	.	.	TRUE	ATPL-aspartate 4-phosphotransferase	[c] : C00002 + C00049 + C00080 <==> C00008 + C03082	rxn00337
R_rxn03908	0	.	.	TRUE	ATP 4-(Cytidine 5'-diphospho)-2-C-methyl-D-erythritol	[c] : C00002 + C11435 <==> C00008 + C11436	rxn03908
R_rxn01358	-1000	.	.	TRUE	inosineorthophosphate ribosyltransferase	[c] : C00009 + C00080 + C00294 <==> C00262 + C00620	rxn01358
R_rxn00338	0	.	.	FALSE	L-aspartate oxidase	[c] : C00007 + C00049 --> C00027 + C00080 + C05840	rxn00338
R_rxn03904	0	.	.	TRUE	UDPMurAc(oyl-L-Ala-D-gamma-Glu-L-Lys-D-Ala-D-Ala)undecaprenyl-	[c] : C17556 + C04882 <==> C00105 + C05897	rxn03904
R_rxn03903	0	.	.	TRUE	UDPMurAc(oyl-L-Ala-D-gamma-Glu-L-Lys-D-Ala-D-Ala)undecaprenyl-	[c] : C17556 + C04702 <==> C00105 + C04851	rxn03903
R_rxn03901	0	.	.	FALSE	Undecaprenyl-diphosphate phosphohydrolase	[c] : C00001 + C04574 --> C00009 + C00080 + C17556	rxn03901
R_rxn08818	0	.	.	TRUE	Lysophospholipase L2 (2-acylglycerophosphotidate, n-C140)	[c] : C00001 + cpd15363 <==> C00080 + C00623 + C06424	rxn08818
R_rxn08819	0	.	.	TRUE	Lysophospholipase L2 (2-acylglycerophosphotidate, n-C141)	[c] : C00001 + cpd15362 <==> C00080 + C00623 + cpd15298	rxn08819
R_rxn05459	0	.	.	TRUE	stearyl-ACP[acyl-carrier-protein] transferase	[c] : C00010 + cpd11573 <==> C00412 + C00229	rxn05459
R_rxn05458	0	.	.	TRUE	hexadecanoyl-ACP[acyl-carrier-protein] transferase	[c] : C00010 + C05764 <==> C00154 + C00229	rxn05458
R_rxn00506	0	.	.	FALSE	AcetaldehydeNAD+ oxidoreductase	[c] : C00001 + C00003 + C00084 --> C00004 + C00033 + 2 C00080	rxn00506
R_rxn05024	0	.	.	FALSE	rxn05024	[c] : C00080 + C03160 --> C00001 + C15547	rxn05024
R_mant	0	Transport Database	.	FALSE	mantransport	C00936[e] --> C00936[c]	rxn12997
R_rxn00973	-1000	.	.	TRUE	citrate hydro-lyase	[c] : C00158 <==> C00311	rxn00973
R_rxn08811	0	.	.	TRUE	Lysophospholipase L1 (2-acylglycerophosphoglycerol, n-C140) (periplasm)	[c] : C00001 + cpd15319 <==> C00080 + C03274 + C06424	rxn08811
R_rxn08812	0	.	.	TRUE	Lysophospholipase L1 (2-acylglycerophosphoglycerol, n-C141) (periplasm)	[c] : C00001 + cpd15320 <==> C00080 + C03274 + cpd15298	rxn08812
R_rxn08813	0	.	.	TRUE	Lysophospholipase L1 (2-acylglycerophosphoglycerol, n-C160) (periplasm)	[c] : C00001 + cpd15321 <==> C00080 + C00249 + C03274	rxn08813
R_rxn05457	0	.	.	TRUE	tetradecanoyl-ACP[acyl-carrier-protein] transferase	[c] : C00010 + C05761 <==> C02593 + C00229	rxn05457
R_rxn05456	0	.	.	TRUE	14-methyl-pentadecanoyl-ACP[acyl-carrier-protein] transferase	[c] : C00010 + cpd11569 <==> cpd11441 + C00229	rxn05456
R_rxn08816	0	.	.	TRUE	Lysophospholipase L1 (2-acylglycerophosphoglycerol, n-C181) (periplasm)	[c] : C00001 + cpd15324 <==> C00080 + C03274 + cpd15269	rxn08816
R_rxn05454	0	.	.	TRUE	15-methyl-hexa-decanoyl-ACP[acyl-carrier-protein] transferase	[c] : C00010 + cpd11544 <==> cpd11432 + C00229	rxn05454
R_rxn00872	-1000	.	.	TRUE	Butanoyl-CoAoxygen 2-oxidoreductase	[c] : C00016 + C00136 <==> C00877 + C01352	rxn00872
R_rxn10264	0	.	.	TRUE	isohexadecanoyl-CDPdiacylglycerolsn-glycerol-3-phosphate 3-phosphatidyltransferase	[c] : C00623 + cpd15688 <==> C00055 + cpd15721	rxn10264
R_rxn10262	0	.	.	TRUE	isopentadecanoyl-CDPdiacylglycerolsn-glycerol-3-phosphate 3-phosphatidyltransferase	[c] : C00623 + cpd15686 <==> C00055 + cpd15719	rxn10262
R_rxn10263	0	.	.	TRUE	anteisopentadecanoyl-CDPdiacylglycerolsn-glycerol-3-phosphate 3-phosphatidyltransferase	[c] : C00623 + cpd15687 <==> C00055 + cpd15720	rxn10263
R_rxn10260	0	.	.	TRUE	anteisoheptadecanoyl-CDPdiacylglycerolsn-glycerol-3-phosphate 3-phosphatidyltransferase	[c] : C00623 + cpd15684 <==> C00055 + cpd15717	rxn10260
R_rxn10261	0	.	.	TRUE	isotetradecanoyl-CDPdiacylglycerolsn-glycerol-3-phosphate 3-phosphatidyltransferase	[c] : C00623 + cpd15685 <==> C00055 + cpd15718	rxn10261
R_rxn10341	0	.	.	TRUE	anteisopentadecanoyl-cardiolipin synthase	[c] : 2 cpd15726 <==> C00116 + cpd15798	rxn10341
R_rxn10340	0	.	.	TRUE	isopentadecanoyl-cardiolipin synthase	[c] : 2 cpd15725 <==> C00116 + cpd15797	rxn10340
R_SRC_C00243_e	0	SourceFlux	.	FALSE	. source flux	C00243[b] --> C00243[e]
R_rxn10342	0	.	.	TRUE	isohexadecanoyl-cardiolipin synthase	[c] : 2 cpd15727 <==> C00116 + cpd15799	rxn10342
R_SRC_C00007_e	0	SourceFlux	.	FALSE	. source flux	C00007[b] --> C00007[e]
R_rxn02911	0	.	.	TRUE	(S)-3-Hydroxydodecanoyl-CoA hydro-lyase	[c] : C05262 <==> C00001 + C03221	rxn02911
R_rxn08976	0	.	.	FALSE	NADH dehydrogenase (demethylmenaquinone-8 0 protons)	[c] : C00004 + C00080 + C05818 --> C00003 + C19847	rxn08976
R_rxn03446	0	.	.	FALSE	O-Phospho-4-hydroxy-L-threonine phospho-lyase (adding water)	[c] : C00001 + C06055 --> C00009 + C00080 + C06056	rxn03446
R_rxn01791	0	.	.	FALSE	(R)-Pantoatebeta-alanine ligase (AMP-forming)	[c] : C00002 + C00099 + C00522 --> C00013 + C00020 + C00864	rxn01791
R_rxn03445	0	.	.	TRUE	O-Phospho-4-hydroxy-L-threonine2-oxoglutarate aminotransferase	[c] : C00026 + C06055 <==> C00025 + C06054	rxn03445
R_rxn08975	0	.	.	FALSE	NADH dehydrogenase (ubiquinone-8 )	[c] : C00004 + C00080 + C17569 --> C00003 + C00390	rxn08975
R_rxn12851	0	.	.	FALSE	Gly-Try ABC transporters	C00001[c] + C00002[c] + cpd15606[e] --> C00008[c] + C00009[c] + cpd15606[c]	rxn12851
R_rxn01799	0	.	.	TRUE	deoxyuridineorthophosphate 2-deoxy-D-ribosyltransferase	[c] : C00009 + C00080 + C00526 <==> C00106 + C00672	rxn01799
R_rxn05735	0	.	.	TRUE	aldehyde dehydrogenase (aminoacetaldehyde, NAD)	[c] : C00001 + C00003 + C06735 <==> C00004 + C00037 + 2 C00080	rxn05735
R_rxn08711	0	.	.	TRUE	heptosyltransferase II (LPS core synthesis)	[c] : C06398 + cpd15485 <==> C00008 + cpd15484	rxn08711
R_rxn02916	0	.	.	FALSE	6-Amino-2-oxohexanoate cyclation	[c] : C03239 --> C00001 + C00080 + C04092	rxn02916
R_urit	0	Transport Database	.	FALSE	uritransport	C00299[e] --> C00299[c]	rxn10987
R_SRC_C11458_e	0	SourceFlux	.	FALSE	. source flux	C11458[b] --> C11458[e]
R_rxn08820	0	.	.	TRUE	Lysophospholipase L2 (2-acylglycerophosphotidate, n-C160)	[c] : C00001 + cpd15355 <==> C00080 + C00623 + C00249	rxn08820
R_rxn12636	0	.	.	TRUE	aminopeptidase	[c] : C00001 + C00080 + cpd11590 <==> C00041 + C00073	rxn12636
R_rxn01740	0	.	.	TRUE	ShikimateNADP+ 5-oxidoreductase	[c] : C00006 + C00493 <==> C00005 + C00080 + C02637	rxn01740
R_SRC_gly_DASH_glu_DASH_L_e	0	SourceFlux	.	FALSE	. source flux	gly-glu-L[b] --> gly-glu-L[e]
R_rxn01226	-1000	.	.	TRUE	Guanosine ribohydrolase	[c] : C00001 + C00387 <==> C00121 + C00242	rxn01226
R_biomass_target	24.8941	BiomassObjective	.	FALSE	BiomassRxn	[c] : 34.7964804614 C00001# + 40.1701382876 C00002# + 0.00780937124549 C00003# + 0.00780937124549 C00006# + 0.00780937124549 C00010# + 0.00780937124549 C00016# + 0.00780937124549 C00018# + 0.00780937124549 C00019# + 0.2560131613 C00025# + 0.00780937124549 C00034# + 0.595802987171 C00037# + 0.00780937124549 C00038# + 0.500058227661 C00041# + 0.209101254236 C00044# + 0.333545602425 C00047# + 0.2346…
R_rxn04384	0	.	.	TRUE	adenosylcobyric acid(R)-1-aminopropan-2-yl phosphate ligase	[c] : C00002 + C04122 + C06507 <==> C00008 + C00009 + 2 C00080 + C06509	rxn04384
R_rxn04385	0	.	.	FALSE	L-threonine-O-3-phosphate carboxy-lyase	[c] : C00080 + C12147 --> C00011 + C04122	rxn04385
R_rxn05239	0	.	.	FALSE	adenosine 3',5'-bisphosphate,sulfiteoxidized-thioredoxin oxidoreductase	[c] : C00053 + C00342 --> C00054 + C00094 + C00343	rxn05239
R_rxn00022	0	.	.	TRUE	alpha-D-Glucoside glucohydrolase	[c] : C00001 + C00208 <==> 2 C00267	rxn00022
R_rxn00612	1000	.	.	TRUE	sn-Glycerol-3-phosphateNADP+ 2-oxidoreductase	[c] : C00006 + C00623 <==> C00005 + C00080 + C00111	rxn00612
R_rxn09203	0	.	.	TRUE	Phosphatidylserine decarboxylase (n-C181)	[c] : 2 C00080 + cpd15558 <==> C00011 + cpd15534	rxn09203
R_rxn00029	0	.	.	FALSE	5-Aminolevulinate hydro-lyase(adding 5-aminolevulinate and	[c] : 2 C00430 --> 2 C00001 + C00080 + C00931	rxn00029
R_SRC_C00305_e	0	SourceFlux	.	FALSE	. source flux	C00305[b] --> C00305[e]
R_rxn03974	0	.	.	FALSE	FMNH2NAD+ oxidoreductase	[c] : C00004 + C00061 + C00080 --> C00003 + C01847	rxn03974
R_rxn03975	0	.	.	FALSE	FMNH2NADP+ oxidoreductase	[c] : C00005 + C00061 + C00080 --> C00006 + C01847	rxn03975
R_rxn05336	0	.	.	TRUE	(3R)-3-Hydroxypalmitoyl-[acyl-carrier-protein]NADP+ oxidoreductase	[c] : C00006 + C04633 <==> C00005 + C00080 + C05762	rxn05336
R_rxn05337	0	.	.	TRUE	(3R)-3-Hydroxyhexanoyl-[acyl-carrier-protein]NADP+ oxidoreductase	[c] : C00006 + C05747 <==> C00005 + C00080 + C05746	rxn05337
R_zymstt	0	Transport Database	.	FALSE	zymsttransport	C05437[e] --> C05437[c]	rxn09649
R_folt	0	Transport Database	.	FALSE	foltransport	C00504[e] --> C00504[c]	.
R_rxn02320	0	.	.	TRUE	5-Amino-2-oxopentanoate2-oxoglutarate aminotransferase	[c] : C00026 + C01100 <==> C00025 + C01267	rxn02320
R_ptrct	0	Transport Database	.	FALSE	ptrctransport	C00134[e] --> C00134[c]	.
R_rxn05338	0	.	.	TRUE	(3R)-3-Hydroxydecanoyl-[acyl-carrier-protein]NADP+ oxidoreductase	[c] : C00006 + C04619 <==> C00005 + C00080 + C05753	rxn05338
R_rxn05339	0	.	.	TRUE	(3R)-3-Hydroxybutanoyl-[acyl-carrier protein]NADP+ oxidoreductase	[c] : C00006 + C04618 <==> C00005 + C00080 + C05744	rxn05339
R_rxn09562	1000	.	.	TRUE	guanylate kinase (GMPdATP)	[c] : C00131 + C00144 <==> C00035 + C00206	rxn09562
R_SRC_C00078#_c	1.37309	SourceFlux	.	FALSE	. source flux	C00078#[b] --> C00078#[c]
R_rxn01069	0	.	.	FALSE	O-Phospho-L-homoserine phospho-lyase (adding water)	[c] : C00001 + C01102 --> C00009 + C00080 + C00188	rxn01069
R_rxn03909	0	.	.	FALSE	1-Deoxy-D-xylulose-5-phosphate pyruvate-lyase (carboxylating)	[c] : C00022 + C00080 + C00118 --> C00011 + C11437	rxn03909
R_ESC_C19331_e	0	EscapeFlux	.	FALSE	. escape flux	C19331[e] --> C19331[b]
R_ESC_C01419_e	0	EscapeFlux	.	FALSE	. escape flux	C01419[e] --> C01419[b]
R_rxn09200	0	.	.	TRUE	Phosphatidylserine decarboxylase (n-C160)	[c] : 2 C00080 + cpd15555 <==> C00011 + cpd15531	rxn09200
R_rxn02889	0	.	.	TRUE	3-Methylcrotonoyl-CoAcarbon-dioxide ligase (ADP-forming)	[c] : C00002 + C01353 + C03069 <==> C00008 + C00009 + C00080 + C03231	rxn02889
R_lac_Dt	0	Transport Database	.	TRUE	lac-Dtransport	C00256[c] <==> C00256[e]	.
R_rxn00336	0	.	.	TRUE	Isocitrate glyoxylate-lyase	[c] : C00311 <==> C00042 + C00048	rxn00336
R_SRC_C00076#_c	0.194407	SourceFlux	.	FALSE	. source flux	C00076#[b] --> C00076#[c]
R_ca2t	0	Transport Database	.	FALSE	ca2transport	C00076[e] --> C00076[c]	.
R_pro_Lt	0	Transport Database	.	FALSE	pro-Ltransport	C00148[e] --> C00148[c]	rxn10945
R_mn2t	0	Transport Database	.	FALSE	mn2transport	C00034[e] --> C00034[c]	.
R_rxn03907	0	.	.	TRUE	CTP 2-C-Methyl-D-erythritol 4-phosphate cytidylyltransferase	[c] : C00063 + C11434 <==> C00013 + C11435	rxn03907
R_rxn01974	0	.	.	TRUE	LL-2,6-Diaminoheptanedioate 2-epimerase	[c] : C00666 <==> C00680	rxn01974
R_SRC_C00038#_c	0.194407	SourceFlux	.	FALSE	. source flux	C00038#[b] --> C00038#[c]
R_ESC_C00719_e	0	EscapeFlux	.	FALSE	. escape flux	C00719[e] --> C00719[b]
R_retinolt	0	Transport Database	.	FALSE	retinoltransport	C00473[e] --> C00473[c]	.
R_SRC_Gly_DASH_Leu_e	0	SourceFlux	.	FALSE	. source flux	Gly-Leu[b] --> Gly-Leu[e]
R_rxn08291	-1000	.	.	TRUE	D-Amino acid dehydrogenase	[c] : C00001 + C00016 + C00133 <==> C01342 + C00022 + C01352	rxn08291
R_rxn07589	0	.	.	TRUE	rxn07589	[c] : C00019 + C16244 <==> C00011 + C00021 + C11545	rxn07589
R_rxn07588	0	.	.	TRUE	rxn07588	[c] : C00019 + C11543 <==> C00021 + C00080 + C16244	rxn07588
R_rxn00159	0	.	.	FALSE	(S)-MalateNADP+ oxidoreductase(oxaloacetate-decarboxylating)	[c] : C00003 + C00711 --> C00004 + C00011 + C00022	rxn00159
R_rxn00650	0	.	.	TRUE	membrane alanyl aminopeptidase	[c] : C00001 + C01419 <==> C00037 + C00097	rxn00650
R_ESC_gly_DASH_asn_DASH_L_e	0	EscapeFlux	.	FALSE	. escape flux	gly-asn-L[e] --> gly-asn-L[b]
R_rxn00151	-500	.	.	TRUE	ATPpyruvate,orthophosphate phosphotransferase	[c] : C00002 + C00009 + C00022 + C00080 <==> C00013 + C00020 + C00074	rxn00151
R_ESC_C02989_e	0	EscapeFlux	.	FALSE	. escape flux	C02989[e] --> C02989[b]
R_rxn08841	0	.	.	TRUE	Lysophospholipase L2 (2-acylglycerophosphoethanolamine, n-C160)	[c] : C00001 + cpd15339 <==> C00080 + C00249 + C01233	rxn08841
R_avite1t	0	Transport Database	.	FALSE	avite1transport	avite1[e] --> avite1[c]	.
R_ESC_Ala_DASH_His_e	0	EscapeFlux	.	FALSE	. escape flux	Ala-His[e] --> Ala-His[b]
R_rxn05939	1000	.	.	TRUE	2-oxoglutarate synthase (rev)	[c] : C00011 + C00080 + C00091 + C00138 <==> C00010 + C00026 + C00139	rxn05939
R_rxn05248	0	.	.	FALSE	FACOAL150(anteiso)	[c] : C00002 + C00010 + C00080 + cpd11438 --> C00013 + C00020 + cpd11439	rxn05248
R_rxn05249	0	.	.	FALSE	FACOAL150(ISO)	[c] : C00002 + C00010 + C00080 + cpd11436 --> C00013 + C00020 + cpd11437	rxn05249
R_rxn05527	0	.	.	TRUE	cytosine transport in via proton symport	C00080[e] + C00380[e] <==> C00080[c] + C00380[c]	rxn05527
R_succt	1000	Transport Database	.	TRUE	succtransport	C00042[c] <==> C00042[e]	.
R_rxn05466	-1000	.	.	TRUE	Ammonia transport via diffusion	C01342[e] <==> C01342[c]	rxn05466
R_SRC_C00698#_c	0.194407	SourceFlux	.	FALSE	. source flux	C00698#[b] --> C00698#[c]
R_SRC_C00061_e	0	SourceFlux	.	FALSE	. source flux	C00061[b] --> C00061[e]
R_rxn05247	0	.	.	FALSE	FACOAL140(ISO)	[c] : C00002 + C00010 + C00080 + C00638 --> C00013 + C00020 + cpd11435	rxn05247
R_ESC_C00183_e	0	EscapeFlux	.	FALSE	. escape flux	C00183[e] --> C00183[b]
R_rxn05467	-1000	.	.	TRUE	CO2 transport via diffusion	C00011[e] <==> C00011[c]	rxn05467
R_rxn10094	0	.	.	FALSE	S-adenosylmethione2-demethylmenaquinone methyltransferase	[c] : C00019 + C05818 --> C00021 + C00080 + C00828	rxn10094
R_rxn00931	-1000	.	.	TRUE	L-ProlineNADP+ 5-oxidoreductase	[c] : C00006 + C00148 <==> C00005 + C00080 + C03912	rxn00931
R_rxn05464	0	.	.	FALSE	trans-Octodec-2-enoyl-ACPNAD+ oxidoreductase (A-specific)	[c] : C00004 + C00080 + cpd11572 --> C00003 + cpd11573	rxn05464
R_rxn00503	0	.	.	TRUE	L-1-Pyrroline-5-carboxylateNAD+ oxidoreductase	[c] : 2 C00001 + C00003 + C03912 <==> C00004 + C00025 + C00080	rxn00503
R_rxn11544	0	.	.	TRUE	Hydrogenobyrinate = Hydrogenobyrinate a,c diamide	[c] : C00001 + 2 C00002 + 2 C00064 + C06399 <==> 2 C00008 + C00013 + 2 C00025 + C06503	rxn11544
R_rxn11545	0	.	.	TRUE	Precorrin 3A + Oxygen = Precorrin 3B	[c] : 0.5 C00007 + C05772 <==> C06406	rxn11545
R_lys_Lt	0	Transport Database	.	FALSE	lys-Ltransport	C00047[e] --> C00047[c]	rxn10834
R_rxn08844	0	.	.	TRUE	Lysophospholipase L2 (2-acylglycerophosphoethanolamine, n-C181)	[c] : C00001 + cpd15342 <==> C00080 + C01233 + cpd15269	rxn08844
R_ESC_C00042_e	1000	EscapeFlux	.	FALSE	. escape flux	C00042[e] --> C00042[b]
R_rxn05957	0	.	.	TRUE	O-Succinyl-L-homoserine succinate-lyase (adding cysteine)	[c] : C00297 + C01118 <==> C00042 + C00080 + C05330	rxn05957
R_rxn05426	0	.	.	TRUE	12-methyl-3-oxo-tridecanoyl-ACPNADP+ oxidoreductase	[c] : C00005 + C00080 + cpd11562 <==> C00006 + cpd11563	rxn05426
R_rxn00501	0	.	.	TRUE	3-OxopropanoateNAD+ oxidoreductase (decarboxylating,	[c] : C00003 + C00010 + C00222 <==> C00004 + C00011 + C00024	rxn00501
R_ESC_C00009#_c	995.57	EscapeFlux	.	FALSE	. escape flux	C00009#[c] --> C00009#[b]
R_rxn00737	0	.	.	FALSE	L-threonine ammonia-lyase	[c] : C00188 --> C01342 + C00109	rxn00737
R_rxn03892	0	.	.	TRUE	PPTT	[c] : C00129 + C04217 <==> C00013 + C01230	rxn03892
R_rxn08849	0	.	.	TRUE	Lysophospholipase L2 (2-acylglycerophosphoglycerol, n-C161)	[c] : C00001 + cpd15347 <==> C00080 + C03274 + cpd15237	rxn08849
R_SRC_ala_DASH_L_DASH_glu_DASH_L_e	0	SourceFlux	.	FALSE	. source flux	ala-L-glu-L[b] --> ala-L-glu-L[e]
R_SRC_C00059#_c	0.194407	SourceFlux	.	FALSE	. source flux	C00059#[b] --> C00059#[c]
R_rxn01673	0	.	.	TRUE	ATPnucleoside-diphosphate phosphatransferase	[c] : C00002 + C00705 <==> C00008 + C00458	rxn01673
R_rxn01672	0	.	.	FALSE	dCTP aminohydrolase	[c] : C00001 + C00080 + C00458 --> C01342 + C00460	rxn01672
R_rxn10232	0	.	.	TRUE	isoheptadecanoyl-phosphatidylserine decarboxylase	[c] : 2 C00080 + cpd15689 <==> C00011 + cpd15695	rxn10232
R_ESC_C00120_e	0	EscapeFlux	.	FALSE	. escape flux	C00120[e] --> C00120[b]
R_SRC_C00286#_c	0.292428	SourceFlux	.	FALSE	. source flux	C00286#[b] --> C00286#[c]
R_rxn01678	1000	.	.	TRUE	ATPnucleoside-diphosphate phosphatransferase	[c] : C00002 + C01346 <==> C00008 + C00460	rxn01678
R_rxn08527	1000	.	.	TRUE	fumarate reductase	[c] : C00122 + C05819 <==> C00042 + C00828	rxn08527
R_rxn09208	0	.	.	FALSE	Phosphatidylserine syntase (n-C160)	[c] : C00716 + cpd15419 --> C00055 + C00080 + cpd15555	rxn09208
R_rxn02342	0	.	.	TRUE	2-(alpha-Hydroxyethyl)thiamine diphosphatelipoamide	[c] : C15972 + C05125 <==> C00068 + C16255	rxn02342
R_rxn08810	0	.	.	TRUE	Lysophospholipase L1 (2-acylglycerophosphoglycerol, n-C120) (periplasm)	[c] : C00001 + cpd15318 <==> C00080 + C02679 + C03274	rxn08810
R_SRC_met_DASH_L_DASH_ala_DASH_L_e	0	SourceFlux	.	FALSE	. source flux	met-L-ala-L[b] --> met-L-ala-L[e]
R_rxn02341	0	.	.	FALSE	N-[(R)-4'-Phosphopantothenoyl]-L-cysteine carboxy-lyase	[c] : C00080 + C04352 --> C00011 + C01134	rxn02341
R_SRC_ala_DASH_L_DASH_asp_DASH_L_e	0	SourceFlux	.	FALSE	. source flux	ala-L-asp-L[b] --> ala-L-asp-L[e]
R_rxn08669	0	.	.	TRUE	Glycerophosphodiester phosphodiesterase (Glycerophosphoglycerol)	[c] : C00001 + C03274 <==> C00623 + C00116	rxn08669
R_SRC_C19331_e	0	SourceFlux	.	FALSE	. source flux	C19331[b] --> C19331[e]
R_rxn05452	0	.	.	TRUE	14-methyl-hexa-decanoyl-ACP[acyl-carrier-protein] transferase	[c] : C00010 + cpd11519 <==> cpd11434 + C00229	rxn05452
R_rxn00493	0	.	.	TRUE	L-Phenylalanine2-oxoglutarate aminotransferase	[c] : C00026 + C00079 <==> C00025 + C00166	rxn00493
R_rxn00615	1000	.	.	TRUE	ATPglycerol 3-phosphotransferase	[c] : C00002 + C00116 <==> C00008 + C00623	rxn00615
R_rxn05451	0	.	.	TRUE	12-methyl-tetra-decanoyl-ACP[acyl-carrier-protein] transferase	[c] : C00010 + cpd11515 <==> cpd11439 + C00229	rxn05451
R_SRC_C00114_e	0	SourceFlux	.	FALSE	. source flux	C00114[b] --> C00114[e]
R_rxn00953	0	.	.	TRUE	L-Serine hydro-lyase (adding homocysteine)	[c] : C00716 + C05330 <==> C00001 + C00542	rxn00953
R_ESC_C15998_e	0	EscapeFlux	.	FALSE	. escape flux	C15998[e] --> C15998[b]
R_rxn05029	0	.	.	TRUE	ATPcobinamide Cobeta-adenosyltransferase	[c] : C00002 + C05774 <==> C00536 + C06508	rxn05029
R_rxn00379	1000	.	.	TRUE	ATPsulfate adenylyltransferase	[c] : C00002 + C00059 + C00080 <==> C00013 + C00224	rxn00379
R_rxn08814	0	.	.	TRUE	Lysophospholipase L1 (2-acylglycerophosphoglycerol, n-C161) (periplasm)	[c] : C00001 + cpd15322 <==> C00080 + C03274 + cpd15237	rxn08814
R_btnt	0	Transport Database	.	FALSE	btntransport	C00120[e] --> C00120[c]	.
R_SRC_Ala_DASH_His_e	0	SourceFlux	.	FALSE	. source flux	Ala-His[b] --> Ala-His[e]
R_rxn08815	0	.	.	TRUE	Lysophospholipase L1 (2-acylglycerophosphoglycerol, n-C180) (periplasm)	[c] : C00001 + cpd15323 <==> C00080 + C01530 + C03274	rxn08815
R_lctst	0	Transport Database	.	FALSE	lctstransport	C00243[e] --> C00243[c]	.
R_rxn00533	0	.	.	TRUE	Acetyl-CoAcarbon-dioxide ligase (ADP-forming)	[c] : C00002 + C00024 + C01353 <==> C00008 + C00009 + C00080 + C00083	rxn00533
R_rxn05385	0	.	.	TRUE	5-methyl-3-oxo-hexanoyl-ACPNADP+ oxidoreductase	[c] : C00005 + C00080 + cpd11521 <==> C00006 + cpd11522	rxn05385
R_rxn05384	0	.	.	FALSE	3-methylbutanoyl-ACPmalonyl-[acyl-carrier-protein] C-acyltransferase (decarboxylating)	[c] : C00080 + C01209 + cpd11520 --> C00011 + C00229 + cpd11521	rxn05384
R_rxn05383	0	.	.	TRUE	3-methylbutanoyl-CoA[acyl-carrier-protein] transferase	[c] : C02939 + C00229 <==> C00010 + cpd11520	rxn05383
R_rxn05455	0	.	.	TRUE	12-methyl-tridecanoyl-ACP[acyl-carrier-protein] transferase	[c] : C00010 + cpd11565 <==> cpd11435 + C00229	rxn05455
R_rxn00548	0	.	.	FALSE	D-Fructose-6-phosphate D-erythrose-4-phosphate-lyase	[c] : C00009 + C00080 + C05345 --> C00001 + C00227 + C00279	rxn00548
R_rxn00549	0	.	.	FALSE	D-Fructose-1,6-bisphosphate 1-phosphohydrolase	[c] : C00001 + C00354 --> C00009 + C00080 + C05345	rxn00549
R_rxn09211	0	.	.	FALSE	Phosphatidylserine syntase (n-C181)	[c] : C00716 + cpd15420 --> C00055 + C00080 + cpd15558	rxn09211
R_rxn00547	-250	.	.	TRUE	ATPD-fructose 6-phosphotransferase	[c] : C00002 + C10906 <==> C00008 + C05345	rxn00547
R_rxn05064	0	.	.	TRUE	carbamate hydro-lyase	[c] : 2 C00080 + C01563 <==> C00011 + C01342	rxn05064
R_rxn00545	750	.	.	TRUE	ATPD-fructose-6-phosphate 1-phosphotransferase	[c] : C00002 + C05345 <==> C00008 + C00354	rxn00545
R_rxn00278	1000	.	.	TRUE	L-AlanineNAD+ oxidoreductase (deaminating)	[c] : C00001 + C00003 + C00041 <==> C00004 + C01342 + C00022 + C00080	rxn00278
R_rxn00543	0	.	.	TRUE	EthanolNAD+ oxidoreductase	[c] : C00003 + C00469 <==> C00004 + C00080 + C00084	rxn00543
R_rxn05389	0	.	.	TRUE	7-methyl-3-oxo-octanoyl-ACPNADP+ oxidoreductase	[c] : C00005 + C00080 + cpd11525 <==> C00006 + cpd11526	rxn05389
R_rxn05388	0	.	.	FALSE	5-methyl-hexanoyl-ACPmalonyl-[acyl-carrier-protein] C-acyltransferase (decarboxylating)	[c] : C00080 + C01209 + cpd11524 --> C00011 + C00229 + cpd11525	rxn05388
R_rxn05417	0	.	.	FALSE	6-methyl-heptanoyl-ACPmalonyl-[acyl-carrier-protein] C-acyltransferase (decarboxylating)	[c] : C00080 + C01209 + cpd11553 --> C00011 + C00229 + cpd11554	rxn05417
R_rxn00420	0	.	.	FALSE	L-O-Phosphoserine phosphohydrolase	[c] : C00001 + C01005 --> C00009 + C00716 + C00080	rxn00420
R_rxn05414	0	.	.	TRUE	6-methyl-3-oxo-heptanoyl-ACPNADP+ oxidoreductase	[c] : C00005 + C00080 + cpd11550 <==> C00006 + cpd11551	rxn05414
R_rxn05145	0	.	.	TRUE	Orthophosphate-ABC transport	C00001[c] + C00002[c] + C00009[e] <==> C00008[c] + 2 C00009[c] + C00080[c]	rxn05145
R_rxn05144	0	.	.	FALSE	rxn05144	[c] : C00064 + C00118 + C00199 --> 3 C00001 + C00009 + C00018 + C00025 + 2 C00080	rxn05144
R_rxn00838	0	.	.	FALSE	IMPL-aspartate ligase (GDP-forming)	[c] : C00044 + C00049 + C00130 --> C00009 + C00035 + 2 C00080 + C03794	rxn00838
R_rxn05410	0	.	.	TRUE	4-methyl-3-oxo-pentanoyl-ACPNADP+ oxidoreductase	[c] : C00005 + C00080 + cpd11546 <==> C00006 + cpd11547	rxn05410
R_rxn00836	0	.	.	TRUE	IMPpyrophosphate phosphoribosyltransferase	[c] : C00013 + C00130 <==> C00119 + C00262	rxn00836
R_rxn00781	500	.	.	TRUE	D-Glyceraldehyde-3-phosphateNAD+ oxidoreductase(phosphorylating)	[c] : C00003 + C00009 + C00118 <==> C00004 + C00236	rxn00781
R_rxn00834	0	.	.	TRUE	IMPNAD+ oxidoreductase	[c] : C00001 + C00003 + C00130 <==> C00004 + C00080 + C00655	rxn00834
R_SRC_C00073#_c	3.71771	SourceFlux	.	FALSE	. source flux	C00073#[b] --> C00073#[c]
R_rxn00832	0	.	.	TRUE	IMP 1,2-hydrolase (decyclizing)	[c] : C00001 + C00130 <==> C04734	rxn00832
R_rxn00785	0	.	.	TRUE	D-Fructose 6-phosphateD-glyceraldehyde-3-phosphate glycolaldehyde	[c] : C05345 + C00118 <==> C00231 + C00279	rxn00785
R_rxn00830	-1000	.	.	TRUE	Isopentenyl-diphosphate delta3-delta2-isomerase	[c] : C00129 <==> C00235	rxn00830
R_rxn00938	0	.	.	FALSE	Nicotinamide amidohydrolase	[c] : C00001 + C00153 --> C01342 + C00253	rxn00938
R_rxn02167	0	.	.	TRUE	(S)-3-Hydroxybutanoyl-CoA hydro-lyase	[c] : C01144 <==> C00001 + C00877	rxn02167
R_rxn10307	0	.	.	TRUE	palmitoyl-lipoteichoic acid synthesis (n=24), linked, N-acetylglucosamine substituted	[c] : 24 C00043 + cpd15746 <==> 24 C00015 + cpd15764	rxn10307
R_xyltt	0	Transport Database	.	FALSE	xylttransport	C00379[e] --> C00379[c]	rxn09651
R_SRC_C00123#_c	10.92	SourceFlux	.	FALSE	. source flux	C00123#[b] --> C00123#[c]
R_rxn02160	0	.	.	FALSE	L-Histidinol-phosphate phosphohydrolase	[c] : C00001 + C01100 --> C00009 + C00080 + C00860	rxn02160
R_ESC_C00245_e	0	EscapeFlux	.	FALSE	. escape flux	C00245[e] --> C00245[b]
R_rxn05181	0	.	.	FALSE	Betaine-ABC transport	C00001[c] + C00002[c] + C00719[e] --> C00008[c] + C00009[c] + C00080[c] + C00719[c]	rxn05181
R_rxn03068	1000	.	.	TRUE	(R)-2,3-Dihydroxy-3-methylbutanoateNADP+ oxidoreductase	[c] : C00006 + C04039 <==> C00005 + C00080 + C04181	rxn03068
R_rxn10308	0	.	.	TRUE	myristoyl-lipoteichoic acid synthesis (n=24), linked, N-acetylglucosamine substituted	[c] : 24 C00043 + cpd15747 <==> 24 C00015 + cpd15765	rxn10308
R_ile_Lt	0	Transport Database	.	FALSE	ile-Ltransport	C00407[e] --> C00407[c]	rxn10933
R_rxn05401	0	.	.	TRUE	13-methyl-3-oxo-tetra-decanoyl-ACPNADP+ oxidoreductase	[c] : C00005 + C00080 + cpd11537 <==> C00006 + cpd11538	rxn05401
R_rxn01453	1000	.	.	TRUE	(R)-3-Hydroxybutanoyl-CoANADP+ oxidoreductase	[c] : C00006 + C03561 <==> C00005 + C00080 + C00332	rxn01453
R_rxn05183	0	.	.	FALSE	D-Methionine-ABC transport	C00001[c] + C00002[c] + C00855[e] --> C00008[c] + C00009[c] + C00080[c] + C00855[c]	rxn05183
R_rxn01451	-1000	.	.	TRUE	(S)-3-Hydroxybutanoyl-CoANAD+ oxidoreductase	[c] : C00003 + C01144 <==> C00004 + C00080 + C00332	rxn01451
R_rxn01519	1000	.	.	FALSE	dUTP nucleotidohydrolase	[c] : C00001 + C00460 --> C00013 + C00365	rxn01519
R_rxn00775	0	.	.	FALSE	ADPribose ribophosphohydrolase	[c] : C00001 + C00301 --> C00020 + C03736	rxn00775
R_rxn01517	1000	.	.	TRUE	ATPdTMP phosphotransferase	[c] : C00002 + C00365 <==> C00008 + C01346	rxn01517
R_rxn00184	-1000	.	.	TRUE	L-GlutamateNADP+ oxidoreductase (deaminating)	[c] : C00001 + C00006 + C00025 <==> C00005 + C01342 + C00026 + C00080	rxn00184
R_rxn01512	1000	.	.	TRUE	ATPnucleoside-diphosphate phosphatransferase	[c] : C00002 + C00363 <==> C00008 + C00459	rxn01512
R_rxn01513	0	.	.	TRUE	ATPdTMP phosphotransferase	[c] : C00002 + C00364 <==> C00008 + C00363	rxn01513
R_rxn01459	-1000	.	.	TRUE	4-AminobutyraldehydeNAD+ oxidoreductase	[c] : C00001 + C00006 + C00555 <==> C00005 + 2 C00080 + C00334	rxn01459
R_rxn08194	0	.	.	TRUE	cob(I)alamin adenosyltransferase	[c] : C00002 + C00853 <==> C00194 + C00536	rxn08194
R_rxn01265	0	.	.	TRUE	Nicotinate D-ribonucleotidepyrophosphate phosphoribosyltransferase	[c] : C00013 + C01185 <==> C00080 + C00119 + C00253	rxn01265
R_rxn01303	0	.	.	FALSE	Acetyl-CoAL-homoserine O-acetyltransferase	[c] : C00024 + C00263 --> C00010 + C01077	rxn01303
R_rxn01302	1000	.	.	TRUE	L-HomoserineNADP+ oxidoreductase	[c] : C00006 + C00263 <==> C00005 + C00080 + C00441	rxn01302
R_rxn01301	-1000	.	.	TRUE	L-HomoserineNAD+ oxidoreductase	[c] : C00003 + C00263 <==> C00004 + C00080 + C00441	rxn01301
R_rxn01300	0	.	.	TRUE	ATPL-homoserine O-phosphotransferase	[c] : C00002 + C00263 <==> C00008 + C01102	rxn01300
R_ESC_C00114_e	0	EscapeFlux	.	FALSE	. escape flux	C00114[e] --> C00114[b]
R_rxn03004	0	.	.	TRUE	10-Formyltetrahydrofolate5'-phosphoribosylglycinamide	[c] : C00234 + C03838 <==> C00080 + C00101 + C04376	rxn03004
R_rxn03248	0	.	.	TRUE	Hexanoyl-CoAacetyl-CoA C-acyltransferase	[c] : C00024 + C05270 <==> C00010 + C05267	rxn03248
R_rxn03249	0	.	.	TRUE	(S)-Hydroxyhexanoyl-CoANAD+ oxidoreductase	[c] : C00003 + C05268 <==> C00004 + C00080 + C05269	rxn03249
R_SRC_C01551_e	0	SourceFlux	.	FALSE	. source flux	C01551[b] --> C01551[e]
R_rxn03933	0	.	.	TRUE	UDP-N-acetylglucosamine-N-acetylmuramyl-(pentapeptide)pyrophosphoryl-undecaprenol N-acetylglucosamine transferase	[c] : C00043 + C04851 <==> C00015 + C05893	rxn03933
R_rxn05667	0	.	.	TRUE	Urea transport via facilitate diffusion	C00086[e] <==> C00086[c]	rxn05667
R_rxn03240	0	.	.	TRUE	(S)-3-Hydroxyhexadecanoyl-CoA hydro-lyase	[c] : C05258 <==> C00001 + C05272	rxn03240
R_rxn03241	0	.	.	TRUE	(S)-3-Hydroxytetradecanoyl-CoA hydro-lyase	[c] : C05260 <==> C00001 + C05273	rxn03241
R_rxn03242	0	.	.	TRUE	(S)-3-Hydroxydodecanoyl-CoANAD+ oxidoreductase	[c] : C00003 + C05262 <==> C00004 + C00080 + C05263	rxn03242
R_rxn03243	0	.	.	TRUE	Decanoyl-CoAacetyl-CoA C-acyltransferase	[c] : C00024 + C05274 <==> C00010 + C05263	rxn03243
R_rxn03244	0	.	.	TRUE	(S)-Hydroxydecanoyl-CoANAD+ oxidoreductase	[c] : C00003 + C05264 <==> C00004 + C00080 + C05265	rxn03244
R_rxn03245	0	.	.	TRUE	(S)-Hydroxydecanoyl-CoA hydro-lyase	[c] : C05264 <==> C00001 + C05275	rxn03245
R_rxn03246	0	.	.	TRUE	(S)-Hydroxyoctanoyl-CoANAD+ oxidoreductase	[c] : C00003 + C05266 <==> C00004 + C00080 + C05267	rxn03246
R_rxn03247	0	.	.	TRUE	(S)-Hydroxyoctanoyl-CoA hydro-lyase	[c] : C05266 <==> C00001 + C05276	rxn03247
R_rxn08843	0	.	.	TRUE	Lysophospholipase L2 (2-acylglycerophosphoethanolamine, n-C180)	[c] : C00001 + cpd15341 <==> C00080 + C01233 + C01530	rxn08843
R_rxn08842	0	.	.	TRUE	Lysophospholipase L2 (2-acylglycerophosphoethanolamine, n-C161)	[c] : C00001 + cpd15340 <==> C00080 + C01233 + cpd15237	rxn08842
R_rxn05460	0	.	.	FALSE	3-Oxooctodecanoyl-ACPmalonyl-[acyl-carrier-protein] C-acyltransferase (decarboxylating)	[c] : C00080 + C05764 + C01209 --> C00011 + C00229 + cpd11570	rxn05460
R_rxn08840	0	.	.	TRUE	Lysophospholipase L2 (2-acylglycerophosphoethanolamine, n-C141)	[c] : C00001 + cpd15338 <==> C00080 + C01233 + cpd15298	rxn08840
R_guat	0	Transport Database	.	FALSE	guatransport	C00242[e] --> C00242[c]	rxn10142
R_rxn08846	0	.	.	TRUE	Lysophospholipase L2 (2-acylglycerophosphoglycerol, n-C140)	[c] : C00001 + cpd15344 <==> C00080 + C03274 + C06424	rxn08846
R_rxn08845	0	.	.	TRUE	Lysophospholipase L2 (2-acylglycerophosphoglycerol, n-C120)	[c] : C00001 + cpd15343 <==> C00080 + C02679 + C03274	rxn08845
R_rxn05465	0	.	.	TRUE	malonyl-ACP[acyl-carrier-protein] transferase	[c] : C00083 + C00229 <==> C00010 + C01209	rxn05465
R_rxn10231	0	.	.	FALSE	isohexadecanoyl-CDPdiacylglycerol-serine O-phosphatidyltransferase	[c] : C00716 + cpd15688 --> C00055 + C00080 + cpd15694	rxn10231
R_rxn10230	0	.	.	FALSE	anteisopentadecanoyl-CDPdiacylglycerol-serine O-phosphatidyltransferase	[c] : C00716 + cpd15687 --> C00055 + C00080 + cpd15693	rxn10230
R_rxn05468	0	.	.	TRUE	O2 transport via diffusion	C00007[e] <==> C00007[c]	rxn05468
R_rxn08848	0	.	.	TRUE	Lysophospholipase L2 (2-acylglycerophosphoglycerol, n-C160)	[c] : C00001 + cpd15346 <==> C00080 + C00249 + C03274	rxn08848
R_rxn10235	0	.	.	TRUE	isopentadecanoyl-phosphatidylserine decarboxylase	[c] : 2 C00080 + cpd15692 <==> C00011 + cpd15698	rxn10235
R_rxn10234	0	.	.	TRUE	isotetradecanoyl-phosphatidylserine decarboxylase	[c] : 2 C00080 + cpd15691 <==> C00011 + cpd15697	rxn10234
R_rxn10237	0	.	.	TRUE	isohexadecanoyl-phosphatidylserine decarboxylase	[c] : 2 C00080 + cpd15694 <==> C00011 + cpd15700	rxn10237
R_rxn10236	0	.	.	TRUE	anteisopentadecanoyl-phosphatidylserine decarboxylase	[c] : 2 C00080 + cpd15693 <==> C00011 + cpd15699	rxn10236
R_rxn03419	0	.	.	TRUE	Formamidopyrimidine nucleoside triphosphate 7,8-8,9-dihydrolase	[c] : C00001 + C05922 <==> C00058 + C00080 + C05923	rxn03419
R_rxn02831	0	.	.	FALSE	O-SuccinylbenzoateCoA ligase (AMP-forming)	[c] : C00002 + C00010 + C00080 + C02730 --> C00013 + C00020 + C03160	rxn02831
R_rxn02832	0	.	.	FALSE	O-succinylbenzoate-CoA synthase	[c] : C05817 --> C00001 + C02730	rxn02832
R_rxn02834	0	.	.	FALSE	Phosphoribosyl-ATP pyrophosphohydrolase	[c] : C00001 + C02739 --> C00013 + C02741	rxn02834
R_rxn02835	0	.	.	TRUE	1-(5-phospho-D-ribosyl)-AMP 1,6-hydrolase	[c] : C00001 + C02741 <==> C04896	rxn02835
R_glc_Dt	1000	Transport Database	.	FALSE	glc-Dtransport	C00267[e] --> C00267[c]	rxn09679
R_ESC_C03688#_c	0.194407	EscapeFlux	.	FALSE	. escape flux	C03688#[c] --> C03688#[b]
R_rxn05682	0	.	.	TRUE	allantoin transport in via proton symport	C00080[e] + C01551[e] <==> C00080[c] + C01551[c]	rxn05682
R_rxn05372	0	.	.	TRUE	10-methyl-3-oxo-dodecanoyl-ACPNADP+ oxidoreductase	[c] : C00005 + C00080 + cpd11508 <==> C00006 + cpd11509	rxn05372
R_rxn08333	0	.	.	FALSE	1,4-dihydroxy-2-naphthoate octaprenyltransferase	[c] : C00080 + C03657 + C04146 --> C00011 + C00013 + C19847	rxn08333
R_rxn08335	0	.	.	FALSE	dihydoorotic acid dehydrogenase (quinone8)	[c] : C00337 + C17569 --> C00295 + C00390	rxn08335
R_rxn02376	1000	.	.	TRUE	3-Carboxy-1-hydroxypropyl-ThPPlipoamde	[c] : C15972 + C05381 <==> C00068 + C16254	rxn02376
R_rxn08336	0	.	.	FALSE	dihydroorotic acid (menaquinone-8)	[c] : C00337 + C00828 --> C00295 + C05819	rxn08336
R_rxn00692	0	.	.	TRUE	5,10-Methylenetetrahydrofolateglycine hydroxymethyltransferase	[c] : C00001 + C00037 + C00143 <==> C00716 + C00101	rxn00692
R_rxn00693	0	.	.	TRUE	5-MethyltetrahydrofolateL-homocysteine S-methyltransferase	[c] : C05330 + C00440 <==> C00073 + C00101	rxn00693
R_rxn00691	0	.	.	FALSE	10-Formyltetrahydrofolate amidohydrolase	[c] : C00001 + C00234 --> C00058 + C00080 + C00101	rxn00691
R_SRC_C14819_e	0	SourceFlux	.	FALSE	. source flux	C14819[b] --> C14819[e]
R_rxn01044	0	.	.	TRUE	D-Xylose ketol-isomerase	[c] : C01394 <==> C00310	rxn01044
R_pyrt	0	Transport Database	.	TRUE	pyrtransport	C00022[c] <==> C00022[e]	.
R_fe2t	0	Transport Database	.	FALSE	fe2transport	C14818[e] --> C14818[c]	rxn10963
R_rxn00117	0	.	.	TRUE	ATPnucleoside-diphosphate phosphatransferase	[c] : C00002 + C00015 <==> C00008 + C00075	rxn00117
R_rxn00058	0	.	.	TRUE	Ferrocytochrome-coxygen oxidoreductase	[c] : C00007 + 4 C00080 + 4 C01071 <==> 2 C00001 + 4 C01070	rxn00058
R_ESC_ala_DASH_L_DASH_Thr_DASH_L_e	0	EscapeFlux	.	FALSE	. escape flux	ala-L-Thr-L[e] --> ala-L-Thr-L[b]
R_rxn00056	0	.	.	TRUE	Fe(II)oxygen oxidoreductase	[c] : C00007 + 4 C00080 + 4 C14818 <==> 2 C00001 + 4 C14819	rxn00056
R_rxn03841	0	.	.	FALSE	4-amino-4-deoxychorismate pyruvate-lyase	[c] : C11355 --> C00022 + C00080 + C00568	rxn03841
R_rxn00119	0	.	.	TRUE	ATPnucleoside-phosphate phosphotransferase	[c] : C00002 + C00105 <==> C00008 + C00015	rxn00119
R_zn2t	0	Transport Database	.	FALSE	zn2transport	C00038[e] --> C00038[c]	.
R_rxn05561	-500	.	.	TRUE	fumarate transport in/out via proton symport	C00080[e] + C00122[e] <==> C00080[c] + C00122[c]	rxn05561
R_rxn03482	1000	.	.	TRUE	Salicin 6-phosphate glucohydrolase	[c] : C00001 + C06188 <==> C01172 + C02323	rxn03482
R_rxn05368	0	.	.	TRUE	8-methyl-3-oxo-decanoyl-ACPNADP+ oxidoreductase	[c] : C00005 + C00080 + cpd11504 <==> C00006 + cpd11505	rxn05368
R_SRC_C00238#_c	0.194407	SourceFlux	.	FALSE	. source flux	C00238#[b] --> C00238#[c]
R_rxn03481	0	.	.	TRUE	Arbutin 6-phosphate glucohydrolase	[c] : C00001 + C06187 <==> C02389 + C01172	rxn03481
R_rxn06493	0	.	.	TRUE	dihydrolipoylproteinNAD+ oxidoreductase	[c] : C00003 + C02972 <==> C00004 + C00080 + C02051	rxn06493
R_SRC_C11459_e	0	SourceFlux	.	FALSE	. source flux	C11459[b] --> C11459[e]
R_rxn05360	0	.	.	TRUE	4-methyl-3-oxo-hexanoyl-ACPNADP+ oxidoreductase	[c] : C00005 + C00080 + cpd11496 <==> C00006 + cpd11497	rxn05360
R_rxn05363	0	.	.	FALSE	4-methyl-hexanoyl-ACPmalonyl-[acyl-carrier-protein] C-acyltransferase (decarboxylating)	[c] : C00080 + C01209 + cpd11499 --> C00011 + C00229 + cpd11500	rxn05363
R_rxn05364	0	.	.	TRUE	6-methyl-3-oxo-octanoyl-ACPNADP+ oxidoreductase	[c] : C00005 + C00080 + cpd11500 <==> C00006 + cpd11501	rxn05364
R_rxn05367	0	.	.	FALSE	6-methyl-octanoyl-ACPmalonyl-[acyl-carrier-protein] C-acyltransferase (decarboxylating)	[c] : C00080 + C01209 + cpd11503 --> C00011 + C00229 + cpd11504	rxn05367
R_rxn05209	-1000	.	.	TRUE	Proton sodium antiport	C00080[c] + C01330[e] <==> C00080[e] + C01330[c]	rxn05209
R_rxn04133	0	.	.	FALSE	rxn04133	[c] : C00001 + C11821 --> C00011 + C01551	rxn04133
R_rxn04132	0	.	.	FALSE	rxn04132	[c] : C00001 + C11821 --> C00011 + C02348	rxn04132
R_rxn00763	-750	.	.	TRUE	GlycerolNAD+ oxidoreductase	[c] : C00003 + C00116 <==> C00004 + C00080 + C00577	rxn00763
R_ala_Lt	0	Transport Database	.	FALSE	ala-Ltransport	C00041[e] --> C00041[c]	rxn10921
R_ESC_C00001_e	500	EscapeFlux	.	FALSE	. escape flux	C00001[e] --> C00001[b]
R_rxn04674	0	.	.	FALSE	rxn04674	[c] : C00019 + C13309 --> C00021 + C00080 + C02059	rxn04674
R_ESC_C00122_e	0	EscapeFlux	.	FALSE	. escape flux	C00122[e] --> C00122[b]
R_rxn01637	1000	.	.	TRUE	N2-Acetyl-L-ornithine2-oxoglutarate aminotransferase	[c] : C00026 + C00437 <==> C00025 + C01250	rxn01637
R_rxn01636	-1000	.	.	TRUE	N2-Acetyl-L-ornithineL-glutamate N-acetyltransferase	[c] : C00025 + C00437 <==> C00077 + C00624	rxn01636
R_rxn01634	0	.	.	FALSE	5-Dehydro-4-deoxy-D-glucarate hydro-lyase (decarboxylating)	[c] : C00080 + C00679 --> C00001 + C00011 + C00433	rxn01634
R_SRC_C00044#_c	5.20539	SourceFlux	.	FALSE	. source flux	C00044#[b] --> C00044#[c]
R_rxn00609	0	.	.	TRUE	1L-myo-Inositol-1-phosphate lyase (isomerizing)	[c] : C01177 <==> C00668	rxn00609
R_rxn00608	0	.	.	TRUE	6-Phospho-beta-D-glucosyl-(1,4)-D-gluxose glucohydrolase	[c] : C00001 + C04534 <==> C00267 + C00668	rxn00608
R_rxn02465	1000	.	.	TRUE	N-Acetyl-L-glutamate-5-semialdehydeNADP+ 5-oxidoreductase	[c] : C00006 + C00009 + C01250 <==> C00005 + C04133	rxn02465
R_ESC_C00148_e	0	EscapeFlux	.	FALSE	. escape flux	C00148[e] --> C00148[b]
R_rxn03194	0	.	.	TRUE	(S)-2-Aceto-2-hydroxybutanoate pyruvate-lyase (carboxylating)	[c] : C00109 + C05125 <==> C00068 + C00659	rxn03194
R_rxn02304	0	.	.	TRUE	Protoporphyrinogen-IXoxygen oxidoreductase	[c] : 3 C00007 + 2 C01079 <==> 6 C00001 + 2 C02191	rxn02304
R_rxn02305	0	.	.	TRUE	2-Methyl-4-amino-5-hydroxymethylpyrimidine-diphosphate4-methyl-5-	[c] : C00080 + C04327 + C04752 <==> C00013 + C01081	rxn02305
R_rxn00605	0	.	.	TRUE	UDPglucoseD-glucose-6-phosphate 1-alpha-D-glucosyltransferase	[c] : C00029 + C00668 <==> C00015 + C00689	rxn00605
R_rxn02303	0	.	.	TRUE	Coproporphyrinogenoxygen oxidoreductase(decarboxylating)	[c] : C00007 + 2 C00080 + C03263 <==> 2 C00001 + 2 C00011 + C01079	rxn02303
R_rxn01739	0	.	.	TRUE	ATPshikimate 3-phosphotransferase	[c] : C00002 + C00493 <==> C00008 + C03175	rxn01739
R_rxn02264	0	.	.	TRUE	Hydroxymethylbilane hydro-lyase(cyclizing)	[c] : C01024 <==> C00001 + C01051	rxn02264
R_rxn04048	0	.	.	TRUE	cobalt-precorrin-4 methyltransferase	[c] : C00019 + C11540 <==> C00021 + C11541	rxn04048
R_rxn04047	0	.	.	TRUE	precorrin-3B C17-methyltransferase	[c] : C00019 + C11539 <==> C00021 + C00080 + C11540	rxn04047
R_rxn02268	0	.	.	FALSE	(S)-2-methylbutanoyl-CoAoxygen 2,3-oxidoreductase	[c] : C00007 + 2 C01033 --> 2 C00001 + 2 C03345	rxn02268
R_rxn01280	500	.	.	TRUE	(R)-GlycerateNAD+ oxidoreductase	[c] : C00003 + C00258 <==> C00004 + C00080 + C01146	rxn01280
R_rxn01281	-500	.	.	TRUE	(R)-GlycerateNADP+ oxidoreductase	[c] : C00006 + C00258 <==> C00005 + C00080 + C01146	rxn01281
R_rxn01286	-1000	.	.	TRUE	D-GlyceraldehydeNAD+ oxidoreductase	[c] : C00001 + C00003 + C00577 <==> C00004 + 2 C00080 + C00258	rxn01286
R_rxn05517	0	.	.	TRUE	cadminum transport out via antiport	C00080[e] + C00238[e] + C01413[c] <==> C00080[c] + C00238[c] + C01413[e]	rxn05517
R_amett	0	Transport Database	.	FALSE	amettransport	C00019[e] --> C00019[c]	.
R_rxn00237	-1000	.	.	TRUE	ATPnucleoside-diphosphate phosphatransferase	[c] : C00002 + C00035 <==> C00008 + C00044	rxn00237
R_ESC_C00059_e	0	EscapeFlux	.	FALSE	. escape flux	C00059[e] --> C00059[b]
R_rxn00239	-1000	.	.	TRUE	ATP(d)GMP phosphotransferase	[c] : C00002 + C00144 <==> C00008 + C00035	rxn00239
R_4abzt	0	Transport Database	.	FALSE	4abztransport	C00568[e] --> C00568[c]	.
R_SRC_C00148#_c	5.36283	SourceFlux	.	FALSE	. source flux	C00148#[b] --> C00148#[c]
R_rxn02484	0	.	.	TRUE	ATP4-amino-5-hydroxymethyl-2-methylpyrimidine 5-phosphotransferase	[c] : C00002 + C01279 <==> C00008 + C04556	rxn02484
R_inostt	0	Transport Database	.	FALSE	inosttransport	C00137[e] --> C00137[c]	.
R_rxn10289	0	.	.	TRUE	palmitoyl-lipoteichoic acid synthesis (n=24), linked, unsubstituted	[c] : 24 C00513 + cpd15728 <==> 24 C00055 + cpd15746	rxn10289
R_rxn01199	0	.	.	TRUE	ATPD-xylulose 5-phosphotransferase	[c] : C00002 + C00310 <==> C00008 + C00231	rxn01199
R_ESC_C00855_e	0	EscapeFlux	.	FALSE	. escape flux	C00855[e] --> C00855[b]
R_rxn02004	0	.	.	FALSE	Trehalose-6-phosphate phosphohydrolase	[c] : C00001 + C00689 --> C00009 + C00080 + C01083	rxn02004
R_SRC_C00038_e	0	SourceFlux	.	FALSE	. source flux	C00038[b] --> C00038[e]
R_SRC_C00082#_c	3.34205	SourceFlux	.	FALSE	. source flux	C00082#[b] --> C00082#[c]
R_rxn12008	0	.	.	TRUE	rxn12008	[c] : C00013 + C04146 <==> C00129 + C04216	rxn12008
R_rxn00467	-1000	.	.	TRUE	L-Ornithine2-oxo-acid aminotransferase	[c] : C00026 + C00077 <==> C00025 + C01165	rxn00467
R_rxn09310	0	.	.	FALSE	thiazole phosphate synthesis	[c] : C00002 + C00082 + C00097 + C11437 --> C00001 + C00011 + C00013 + C00020 + C00041 + C04327 + C17467	rxn09310
R_SRC_C00064#_c	6.37322	SourceFlux	.	FALSE	. source flux	C00064#[b] --> C00064#[c]
R_rxn01123	0	.	.	TRUE	ATP2-dehydro-3-deoxy-D-gluconate 6-phosphotransferase	[c] : C00002 + C00204 <==> C00008 + C04442	rxn01123
R_rxn01121	0	.	.	FALSE	D-gluconate hydro-lyase	[c] : C00257 --> C00001 + C00204	rxn01121
R_rxn00747	-500	.	.	TRUE	D-Glyceraldehyde-3-phosphate ketol-isomerase	[c] : C00118 <==> C00111	rxn00747
R_rxn01127	0	.	.	TRUE	ATPAMP phosphotransferase	[c] : C00002 + C00360 <==> C00008 + C00206	rxn01127
R_acaldt	0	Transport Database	.	FALSE	acaldtransport	C00084[c] --> C00084[e]	.
R_rxn00742	0	.	.	FALSE	L-Cystathionine Lysteine-lyase (deaminating)	[c] : C00001 + C00542 --> C01342 + C00097 + C00109	rxn00742
R_rxn01642	0	.	.	FALSE	4-imidazolone-5-propanoate amidohydrolase	[c] : C00001 + C03680 --> C00439	rxn01642
R_arab_Dt	0	Transport Database	.	FALSE	arab-Dtransport	C00216[e] --> C00216[c]	rxn05499
R_rxn03147	0	.	.	TRUE	1-(5-Phosphoribosyl)-5-amino-4-carboxyimidazoleL-aspartate ligase	[c] : C00002 + C00049 + C04751 <==> C00008 + C00009 + 2 C00080 + C04823	rxn03147
R_rxn01647	0	.	.	TRUE	Nicotinate D-ribonucleosideorthophosphate ribosyltransferase	[c] : C00009 + C05841 <==> C00253 + C00620	rxn01647
R_rxn01644	0	.	.	FALSE	L-Aspartate-4-semialdehyde hydro-lyase (adding pyruvate and	[c] : C00022 + C00441 --> 2 C00001 + C00080 + C03340	rxn01644
R_ESC_C00380_e	0	EscapeFlux	.	FALSE	. escape flux	C00380[e] --> C00380[b]
R_rxn10199	0	.	.	TRUE	Peptidoglycan subunit synthesis	[c] : C05898 + cpd15666 <==> C04574 + cpd15665	rxn10199
R_na1t	1000	Transport Database	.	FALSE	na1transport	C01330[e] --> C01330[c]	rxn10899
R_SRC_C00002#_c	1000	SourceFlux	.	FALSE	. source flux	C00002#[b] --> C00002#[c]
R_SRC_C00013_e	0	SourceFlux	.	FALSE	. source flux	C00013[b] --> C00013[e]
R_rxn10192	0	.	.	TRUE	CDP-glycerolpoly(glycerophosphate) glycerophosphotransferase	[c] : 45 C00513 + C04881 <==> 45 C00055 + cpd15661	rxn10192
R_ESC_C00007_e	0	EscapeFlux	.	FALSE	. escape flux	C00007[e] --> C00007[b]
R_rxn02008	0	.	.	FALSE	UDP-N-acetylmuramoyl-L-alanineD-glutamate ligase(ADP-forming)	[c] : C00002 + C00217 + C01212 --> C00008 + C00009 + C00080 + C00692	rxn02008
R_ESC_gly_DASH_pro_DASH_L_e	0	EscapeFlux	.	FALSE	. escape flux	gly-pro-L[e] --> gly-pro-L[b]
R_a_D_glucoset	750	Transport Database	.	FALSE	a-D-glucosetransport	C00267[e] --> C00267[c]
R_rxn00991	0	.	.	TRUE	(S)-3-Hydroxy-3-methylglutaryl-CoA acetoacetate-lyase	[c] : C00356 <==> C00024 + C00164	rxn00991
R_rxn10571	0	.	.	FALSE	magnesium transport via ABC system	C00001[c] + C00002[c] + C00305[e] --> C00008[c] + C00009[c] + C00080[c] + C00305[c]	rxn10571
R_urat	1000	Transport Database	.	FALSE	uratransport	C00106[e] --> C00106[c]	rxn10993
R_SRC_Ala_DASH_Gln_e	0	SourceFlux	.	FALSE	. source flux	Ala-Gln[b] --> Ala-Gln[e]
R_SRC_C01330_e	0	SourceFlux	.	FALSE	. source flux	C01330[b] --> C01330[e]
R_fmnt	0	Transport Database	.	FALSE	fmntransport	C00061[e] --> C00061[c]	.
R_rxn00305	1000	.	.	FALSE	GTPoxaloacetate carboxy-lyase (transphosphorylating)	[c] : C00036 + C00044 + C00080 --> C00011 + C00035 + C00074	rxn00305
R_SRC_C00123_e	0	SourceFlux	.	FALSE	. source flux	C00123[b] --> C00123[e]
R_rxn00300	0	.	.	FALSE	GTP 7,8-8,9-dihydrolase (pyrophosphate-forming)	[c] : 3 C00001 + C00044 --> C00013 + C00058 + C00080 + C01304	rxn00300
R_rxn00302	0	.	.	FALSE	GTP 7,8-8,9-dihydrolase	[c] : C00001 + C00044 --> C05922	rxn00302
R_rxn00303	0	.	.	TRUE	ATPGTP 3'-pyrophosphotransferase	[c] : C00002 + C00044 <==> C00020 + C04494	rxn00303
R_rxn04954	-1000	.	.	TRUE	5-methyltetrahydrofolateNAD+ oxidoreductase	[c] : C00003 + C00440 <==> C00004 + C00080 + C00143	rxn04954
R_SRC_C01936_e	0	SourceFlux	.	FALSE	. source flux	C01936[b] --> C01936[e]
R_rxn00525	0	.	.	FALSE	L-arogenateNAD+ oxidoreductase	[c] : C00003 + C00826 --> C00004 + C00011 + C00082	rxn00525
R_rxn00020	0	.	.	TRUE	beta-D-Glucoside glucohydrolase	[c] : C00001 + C00185 <==> 2 C00221	rxn00020
R_rxn05031	0	.	.	TRUE	prephytoene diphosphategeranylgeranyl-diphosphate	[c] : C03427 <==> C00013 + C05413	rxn05031
R_spmdt	0	Transport Database	.	FALSE	spmdtransport	C00315[e] --> C00315[c]	.
R_gsnt	0	Transport Database	.	FALSE	gsntransport	C00387[e] --> C00387[c]	rxn10897
R_rxn00515	0	.	.	TRUE	ATPnucleoside-diphosphate phosphatransferase	[c] : C00002 + C00104 <==> C00008 + C00081	rxn00515
R_ESC_gly_DASH_glu_DASH_L_e	0	EscapeFlux	.	FALSE	. escape flux	gly-glu-L[e] --> gly-glu-L[b]
R_rxn08809	0	.	.	TRUE	Lysophospholipase L1 (2-acylglycerophosphoethanolamine, n-C181) (periplasm)	[c] : C00001 + C04438 <==> C00080 + C01233 + cpd15269	rxn08809
R_rxn05429	0	.	.	FALSE	12-methyl-tridecanoyl-ACPmalonyl-[acyl-carrier-protein] C-acyltransferase (decarboxylating)	[c] : C00080 + C01209 + cpd11565 --> C00011 + C00229 + cpd11566	rxn05429
R_rxn05039	0	.	.	FALSE	pyrimidine phosphatase	[c] : C00001 + C04454 --> C00009 + C00080 + C04732	rxn05039
R_rxn00907	0	.	.	TRUE	5,10-methylenetetrahydrofolateNADP+ oxidoreductase	[c] : C00006 + C00143 <==> C00005 + C00445	rxn00907
R_rxn08805	0	.	.	TRUE	Lysophospholipase L1 (2-acylglycerophosphoethanolamine, n-C141) (periplasm)	[c] : C00001 + cpd15315 <==> C00080 + C01233 + cpd15298	rxn08805
R_rxn08804	0	.	.	TRUE	Lysophospholipase L1 (2-acylglycerophosphoethanolamine, n-C140) (periplasm)	[c] : C00001 + cpd15314 <==> C00080 + C01233 + C06424	rxn08804
R_rxn00902	0	.	.	TRUE	3-Carboxy-3-hydroxy-4-methylpentanoate 3-methyl-2-oxobutanoate-lyase	[c] : C00010 + C00080 + C02504 <==> C00001 + C00024 + C00141	rxn00902
R_rxn00903	0	.	.	TRUE	L-Valine2-oxoglutarate aminotransferase	[c] : C00026 + C00183 <==> C00025 + C00141	rxn00903
R_rxn08801	0	.	.	TRUE	Lysophospholipase L1 (2-acylglycerophosphotidate, n-C180) (periplasm)	[c] : C00001 + cpd15329 <==> C00080 + C00623 + C01530	rxn08801
R_rxn05421	0	.	.	FALSE	8-methyl-nonanoyl-ACPmalonyl-[acyl-carrier-protein] C-acyltransferase (decarboxylating)	[c] : C00080 + C01209 + cpd11557 --> C00011 + C00229 + cpd11558	rxn05421
R_rxn00863	0	.	.	TRUE	L-HistidinalNAD+ oxidoreductase	[c] : C00001 + C00003 + C01929 <==> C00004 + 2 C00080 + C00135	rxn00863
R_rxn08025	0	.	.	TRUE	Arbutin 6-phosphate glucohydrolase	[c] : C00001 + C06187 <==> C00668 + C02389	rxn08025
R_rxn00868	1000	.	.	TRUE	Butanoyl-CoA(acceptor) 2,3-oxidoreductase	[c] : C00003 + C00136 <==> C00004 + C00080 + C00877	rxn00868
R_SRC_C00259_e	0	SourceFlux	.	FALSE	. source flux	C00259[b] --> C00259[e]
R_gln_Lt	0	Transport Database	.	FALSE	gln-Ltransport	C00064[e] --> C00064[c]	rxn10928
R_rxn01258	0	.	.	TRUE	Chorismate hydroxymutase	[c] : C00251 <==> C00885	rxn01258
R_cytdt	0	Transport Database	.	FALSE	cytdtransport	cytd[e] --> cytd[c]	.
R_SRC_C00097#_c	2.21508	SourceFlux	.	FALSE	. source flux	C00097#[b] --> C00097#[c]
R_ESC_C00076_e	0	EscapeFlux	.	FALSE	. escape flux	C00076[e] --> C00076[b]
R_rxn01466	0	.	.	FALSE	Geranyl-diphosphateisopentenyl-diphosphate geranyltrans-transferase	[c] : C00129 + C00341 --> C00013 + C00448	rxn01466
R_rxn05233	0	.	.	TRUE	Ribonucleotide reductase GDP	[c] : C00035 + C00342 <==> C00001 + C00361 + C00343	rxn05233
R_rxn05256	0	.	.	FALSE	APSPTi	[c] : C00224 + C00342 --> C00020 + C00094 + C00343	rxn05256
R_rxn01465	0	.	.	TRUE	(S)-Dihydroorotate amidohydrolase	[c] : C00001 + C00337 <==> C00080 + C00438	rxn01465
R_rxn08821	0	.	.	TRUE	Lysophospholipase L2 (2-acylglycerophosphotidate, n-C161)	[c] : C00001 + cpd15354 <==> C00080 + C00623 + cpd15237	rxn08821
R_rxn03512	0	.	.	TRUE	Precorrin 8X 11,12-methylmutase	[c] : C00080 + C06408 <==> C06399	rxn03512
R_rxn03513	0	.	.	TRUE	S-Adenosyl-L-methionineprecorrin-3B C17-methyltransferase	[c] : C00019 + C06406 <==> C00021 + 2 C00080 + C06407	rxn03513
R_rxn01545	1000	.	.	TRUE	Xanthosine ribohydrolase	[c] : C00001 + C01762 <==> C00121 + C00385	rxn01545
R_rxn01544	0	.	.	TRUE	XMPpyrophosphate phosphoribosyltransferase	[c] : C00013 + C00655 <==> C00119 + C00385	rxn01544
R_rxn01548	1000	.	.	TRUE	guanosineorthophosphate ribosyltransferase	[c] : C00009 + C00080 + C00387 <==> C00242 + C00620	rxn01548
R_rxn06510	0	.	.	TRUE	Lauroyl-CoAacetyl-CoA C-acyltransferase	[c] : C00024 + C01832 <==> C00010 + C05261	rxn06510
R_rxn00016	0	.	.	TRUE	Hexosaminidase	[c] : C00001 + C01674 <==> 2 C00140	rxn00016
R_rxn01332	0	.	.	FALSE	PhosphoenolpyruvateD-erythrose-4-phosphate	[c] : C00001 + C00074 + C00279 --> C00009 + C00080 + C04691	rxn01332
R_rxn01333	1000	.	.	TRUE	Sedoheptulose-7-phosphateD-glyceraldehyde-3-phosphate	[c] : C00118 + C05382 <==> C05345 + C00279	rxn01333
R_rxn01331	0	.	.	TRUE	D-erythrose 4-phosphateNAD+ oxidoreductase	[c] : C00001 + C00003 + C00279 <==> C00004 + 2 C00080 + C03393	rxn01331
R_rxn01334	-1000	.	.	TRUE	Sedoheptulose 1,7-bisphosphate D-glyceraldehyde-3-phosphate-lyase	[c] : C00447 <==> C00111 + C00279	rxn01334
R_rxn00394	0	.	.	TRUE	L-Arginine amidinohydrolase	[c] : C00001 + C00062 <==> C00077 + C00086	rxn00394
R_rxn01537	0	.	.	TRUE	Thiamin hydrolase	[c] : C00001 + C00378 <==> C00080 + C01279 + C04294	rxn01537
R_rxn09448	0	.	.	FALSE	fatty-acid--CoA ligase (octadecenoate)	[c] : C00002 + C00010 + C00080 + cpd15269 --> C00013 + C00020 + cpd15274	rxn09448
R_rxn05447	0	.	.	FALSE	8-methyl-trans-non-2-enoyl-ACPNAD+ oxidoreductase (A-specific)	[c] : C00004 + C00080 + cpd11556 --> C00003 + cpd11557	rxn05447
R_rxn05325	0	.	.	TRUE	Octanoyl-[acyl-carrier protein]malonyl-CoA	[c] : C00003 + C05752 <==> C00004 + C00080 + C05751	rxn05325
R_rxn05324	0	.	.	TRUE	Dodecanoyl-[acyl-carrier protein]malonyl-CoA	[c] : C00003 + C05223 <==> C00004 + C00080 + C05758	rxn05324
R_rxn05327	0	.	.	TRUE	Decanoyl-[acyl-carrier protein]malonyl-CoA	[c] : C00003 + C05755 <==> C00004 + C00080 + C05754	rxn05327
R_rxn05326	0	.	.	TRUE	Hexanoyl-[acyl-carrier protein]malonyl-CoA	[c] : C00003 + C05749 <==> C00004 + C00080 + C05748	rxn05326
R_rxn08793	1000	.	.	FALSE	L-Lactate dehydrogenase (menaquinone)	[c] : C00186 + C00828 --> C00022 + C05819	rxn08793
R_rxn08792	1000	.	.	TRUE	L-Lactate dehydrogenase (ubiquinone)	[c] : C00186 + C17569 <==> C00022 + C00390	rxn08792
R_rxn05323	0	.	.	TRUE	Tetradecanoyl-[acyl-carrier protein]malonyl-CoA	[c] : C00003 + C05761 <==> C00004 + C00080 + C05760	rxn05323
R_rxn05322	0	.	.	TRUE	Butyryl-[acyl-carrier protein]malonyl-CoA	[c] : C00003 + C05745 <==> C00004 + C00080 + C04246	rxn05322
R_rxn10474	0	.	.	TRUE	cobalt transport in/out via permease (no H+)	C00175[c] <==> C00175[e]	rxn10474
R_rxn10473	-1000	.	.	TRUE	chlorideion transport out via diffusion	C00698[e] <==> C00698[c]	rxn10473
R_rxn05328	0	.	.	TRUE	Hexadecanoyl-[acyl-carrier protein]malonyl-CoA	[c] : C00003 + C05764 <==> C00004 + C00080 + C05763	rxn05328
R_rxn08799	0	.	.	TRUE	Lysophospholipase L1 (2-acylglycerophosphotidate, n-C160) (periplasm)	[c] : C00001 + cpd15327 <==> C00080 + C00623 + C00249	rxn08799
R_rxn08798	0	.	.	TRUE	Lysophospholipase L1 (2-acylglycerophosphotidate, n-C141) (periplasm)	[c] : C00001 + cpd15330 <==> C00080 + C00623 + cpd15298	rxn08798
R_SRC_C14818_e	0	SourceFlux	.	FALSE	. source flux	C14818[b] --> C14818[e]
R_rxn02945	0	.	.	FALSE	prephytoene diphosphategeranylgeranyl-diphosphate	[c] : C03427 --> C00013 + C05421	rxn02945
R_rxn02949	0	.	.	TRUE	(S)-3-Hydroxyisobutyryl-CoA hydro-lyase	[c] : C00001 + C03460 <==> C06000	rxn02949
R_SRC_gly_DASH_pro_DASH_L_e	0	SourceFlux	.	FALSE	. source flux	gly-pro-L[b] --> gly-pro-L[e]
R_rxn02866	0	.	.	TRUE	3-Methylbutanoyl-CoA(acceptor) 2,3-oxidoreductase	[c] : C00016 + C02939 <==> C01352 + C03069	rxn02866
R_SRC_C00006#_c	0.194407	SourceFlux	.	FALSE	. source flux	C00006#[b] --> C00006#[c]
R_SRC_C00459#_c	0.292428	SourceFlux	.	FALSE	. source flux	C00459#[b] --> C00459#[c]
R_ESC_Gly_DASH_Met_e	0	EscapeFlux	.	FALSE	. escape flux	Gly-Met[e] --> Gly-Met[b]
R_rxn08470	0	.	.	FALSE	FMNH2-dependent monooxygenase (butanesulfonate)	[c] : C00007 + C01847 + cpd11596 --> C00001 + C00061 + C00094 + C01412	rxn08470
R_rxn08471	0	.	.	FALSE	FMNH2-dependent monooxygenase (sulfoacetate)	[c] : C00007 + C01847 + C14179 --> C00001 + C00048 + C00061 + C00094	rxn08471
R_nact	0	Transport Database	.	FALSE	nactransport	C11486[e] --> C11486[c]	rxn05623
R_rxn03239	0	.	.	TRUE	(S)-3-Hydroxyhexadecanoyl-CoANAD+ oxidoreductase	[c] : C00003 + C05258 <==> C00004 + C00080 + C05259	rxn03239
R_rxn09992	-1000	.	.	TRUE	Salicin 6-phosphate glucohydrolase	[c] : C00001 + C06188 <==> C00668 + C02323	rxn09992
R_rxn00641	0	.	.	TRUE	GTPalpha-D-mannose-1-phosphate guanylyltransferase	[c] : C00044 + C00636 <==> C00013 + C00096	rxn00641
R_rxn08851	0	.	.	TRUE	Lysophospholipase L2 (2-acylglycerophosphoglycerol, n-C181)	[c] : C00001 + cpd15349 <==> C00080 + C03274 + cpd15269	rxn08851
R_rxn08822	0	.	.	TRUE	Lysophospholipase L2 (2-acylglycerophosphotidate, n-C180)	[c] : C00001 + cpd15358 <==> C00080 + C00623 + C01530	rxn08822
R_rxn00649	0	.	.	TRUE	O3-Acetyl-L-serine acetate-lyase (adding hydrogen sulfide)	[c] : C00297 + C00979 <==> C00033 + C00080 + C00097	rxn00649
R_rxn00161	500	.	.	FALSE	(S)-MalateNADP+ oxidoreductase(oxaloacetate-decarboxylating)	[c] : C00006 + C00711 --> C00005 + C00011 + C00022	rxn00161
R_rxn06600	0	.	.	TRUE	S-aminomethyldihydrolipoylprotein(6S)-tetrahydrofolate	[c] : C00101 + C01242 <==> C01342 + C00143 + C02972	rxn06600
R_xant	0	Transport Database	.	FALSE	xantransport	C00385[e] --> C00385[c]	rxn09652
R_ESC_Gly_DASH_Leu_e	0	EscapeFlux	.	FALSE	. escape flux	Gly-Leu[e] --> Gly-Leu[b]
R_rxn05555	0	.	.	FALSE	iron (II) transport via ABC system	C00001[c] + C00002[c] + C14818[e] --> C00008[c] + C00009[c] + C00080[c] + C14818[c]	rxn05555
R_rxn01930	0	.	.	FALSE	3-Hydroxy-L-kynurenine hydrolase	[c] : C00001 + C03227 --> C00041 + C00080 + C00632	rxn01930
R_rxn09177	0	.	.	FALSE	phosphopantothenate-cysteine ligase	[c] : C00063 + C00097 + C03492 --> C00013 + C00055 + C04352	rxn09177
R_rxn05251	0	.	.	FALSE	FACOAL170(anteiso)	[c] : C00002 + C00010 + C00080 + cpd11433 --> C00013 + C00020 + cpd11434	rxn05251
R_rxn05250	0	.	.	FALSE	FACOAL160(ISO)	[c] : C00002 + C00010 + C00080 + cpd11440 --> C00013 + C00020 + cpd11441	rxn05250
R_rxn05252	0	.	.	FALSE	FACOAL170(ISO)	[c] : C00002 + C00010 + C00080 + C00638 --> C00013 + C00020 + cpd11432	rxn05252
R_rxn04673	0	.	.	FALSE	rxn04673	[c] : C03657 + C05427 --> C00011 + C00013 + C00080 + C13309	rxn04673
R_ESC_C01413_e	0	EscapeFlux	.	FALSE	. escape flux	C01413[e] --> C01413[b]
R_rxn00897	0	.	.	TRUE	N-Acyl-D-glucosamine 2-epimerase	[c] : C00140 <==> C00645	rxn00897
R_rxn09296	0	.	.	FALSE	hydrogen peroxide reductase (thioredoxin)	[c] : C00027 + C00342 --> 2 C00001 + C00343	rxn09296
R_thft	0	Transport Database	.	FALSE	thftransport	C00101[e] --> C00101[c]	.
R_rxn10309	0	.	.	TRUE	stearoyl-lipoteichoic acid synthesis (n=24), linked, N-acetylglucosamine substituted	[c] : 24 C00043 + cpd15748 <==> 24 C00015 + cpd15766	rxn10309
R_rxn09198	0	.	.	TRUE	Phosphatidylserine decarboxylase (n-C140)	[c] : 2 C00080 + cpd15553 <==> C00011 + cpd15529	rxn09198
R_rxn09199	0	.	.	TRUE	Phosphatidylserine decarboxylase (n-C141)	[c] : 2 C00080 + cpd15554 <==> C00011 + cpd15530	rxn09199
R_rxn02898	0	.	.	FALSE	O-Succinylbenzoyl-CoA 1,4-dihydroxy-2-naphthoate-lyase	[c] : C03160 --> C00010 + C03657	rxn02898
R_rxn00707	0	.	.	TRUE	ITPcytidine 5'-phosphotransferase	[c] : C00081 + C00475 <==> C00055 + C00104	rxn00707
R_ESC_ala_DASH_L_DASH_glu_DASH_L_e	0	EscapeFlux	.	FALSE	. escape flux	ala-L-glu-L[e] --> ala-L-glu-L[b]
R_rxn06077	0	.	.	TRUE	L-methionineoxidized-thioredoxin S-oxidoreductase	[c] : C00001 + C00073 + C00343 <==> C02989 + C00342	rxn06077
R_pnto_Rt	0	Transport Database	.	FALSE	pnto-Rtransport	C00864[e] --> C00864[c]	.
R_rxn09197	0	.	.	TRUE	Phosphatidylserine decarboxylase (n-C120)	[c] : 2 C00080 + cpd15552 <==> C00011 + cpd15528	rxn09197
R_thymt	0	Transport Database	.	FALSE	thymtransport	C00178[e] --> C00178[c]	.
R_rxn06078	0	.	.	TRUE	O-Acetyl-L-homoserine acetate-lyase (adding methanethiol)	[c] : C05529 + C01077 + C00342 <==> C00033 + C00094 + C05330 + C00343	rxn06078
R_rxn02897	0	.	.	TRUE	Nicotinate-nucleotidedimethylbenzimidazole	[c] : C01185 + C03114 <==> C00080 + C00253 + C04778	rxn02897
R_rxn02895	0	.	.	TRUE	5-Phospho-D-ribosylamineglycine ligase (ADP-forming)	[c] : C00002 + C00037 + C03090 <==> C00008 + C00009 + C00080 + C03838	rxn02895
R_rxn01603	0	.	.	FALSE	7,8-dihydropteroateL-glutamate ligase (ADP-forming)	[c] : C00002 + C00025 + C00921 --> C00008 + C00009 + C00080 + C00415	rxn01603
R_ESC_Gly_DASH_Cys_e	0	EscapeFlux	.	FALSE	. escape flux	Gly-Cys[e] --> Gly-Cys[b]
R_SRC_C00255#_c	0.194407	SourceFlux	.	FALSE	. source flux	C00255#[b] --> C00255#[c]
R_SRC_C00070#_c	0.194407	SourceFlux	.	FALSE	. source flux	C00070#[b] --> C00070#[c]
R_rxn08088	0	.	.	FALSE	1-octadecanoyl-sn-glycerol 3-phosphate O-acyltransferase (n-C180)	[c] : cpd15268 + cpd15329 --> C00229 + cpd15526	rxn08088
R_rxn06075	0	.	.	TRUE	2'-Deoxyuridine 5'-diphosphateoxidized-thioredoxin	[c] : C00001 + C01346 + C00343 <==> C00015 + C00342	rxn06075
R_rxn06076	0	.	.	TRUE	2'-Deoxycytidine diphosphateoxidized-thioredoxin 2'-oxidoreductase	[c] : C00001 + C00705 + C00343 <==> C00112 + C00342	rxn06076
R_csnt	0	Transport Database	.	FALSE	csntransport	C00380[e] --> C00380[c]	.
R_rxn08087	0	.	.	FALSE	1-hexadec-7-enoyl-sn-glycerol 3-phosphate O-acyltransferase (n-C161)	[c] : C04364 + cpd15326 --> C00229 + cpd15525	rxn08087
R_rxn10229	0	.	.	FALSE	isopentadecanoyl-CDPdiacylglycerol-serine O-phosphatidyltransferase	[c] : C00716 + cpd15686 --> C00055 + C00080 + cpd15692	rxn10229
R_rxn06777	0	.	.	TRUE	(S)-3-Hydroxytetradecanoyl-CoANAD+ oxidoreductase	[c] : C00003 + C05260 <==> C00004 + C00080 + C05261	rxn06777
R_SRC_C00378_e	0	SourceFlux	.	FALSE	. source flux	C00378[b] --> C00378[e]
R_rxn06672	0	.	.	TRUE	biotin-carboxyl-carrier-proteincarbon-dioxide ligase (ADP-forming)	[c] : C00002 + C01353 + C06250 <==> C00008 + C00009 + C00080 + C04419	rxn06672
R_rxn03884	0	.	.	TRUE	2-dehydro-3-deoxy-D-gluconate-6-phosphate	[c] : C04442 <==> C00022 + C00118	rxn03884
R_rxn09450	0	.	.	FALSE	fatty-acid--CoA ligase (hexadecenoate), peroxisomal	[c] : C00002 + C00010 + C00080 + cpd15237 --> C00013 + C00020 + C05272	rxn09450
R_SRC_C00380_e	0	SourceFlux	.	FALSE	. source flux	C00380[b] --> C00380[e]
R_rxn03087	0	.	.	TRUE	N-Succinyl-L-2,6-diaminoheptanedioate2-ocoglytarate	[c] : C00026 + C04421 <==> C00025 + C04462	rxn03087
R_rxn03084	0	.	.	FALSE	5'-PhosphoribosylformylglycinamideL-glutamine amido-ligase	[c] : C00001 + C00002 + C00064 + C04376 --> C00008 + C00009 + C00025 + C00080 + C04640	rxn03084
R_SRC_Gly_DASH_Gln_e	0	SourceFlux	.	FALSE	. source flux	Gly-Gln[b] --> Gly-Gln[e]
R_rxn00346	0	.	.	FALSE	L-Aspartate 1-carboxy-lyase	[c] : C00049 + C00080 --> C00011 + C00099	rxn00346
R_ESC_C00034_e	0	EscapeFlux	.	FALSE	. escape flux	C00034[e] --> C00034[b]
R_ht	0	Transport Database	.	FALSE	htransport	C00080[c] --> C00080[e]	.
R_rxn00260	0	.	.	TRUE	L-Aspartate2-oxoglutarate aminotransferase	[c] : C00026 + C00049 <==> C00025 + C00036	rxn00260
R_rxn00611	0	.	.	TRUE	sn-Glycerol-3-phosphateNAD+ 2-oxidoreductase	[c] : C00003 + C00623 <==> C00004 + C00080 + C00111	rxn00611
R_ESC_C00238_e	0	EscapeFlux	.	FALSE	. escape flux	C00238[e] --> C00238[b]
R_rxn06979	0	.	.	TRUE	rxn06979	[c] : 2 C00001 + 2 C00002 + 2 C00064 + C05773 <==> 2 C00008 + 2 C00009 + 2 C00025 + 2 C00080 + C06504	rxn06979
R_rxn02359	0	.	.	TRUE	trans-4-Hydroxy-L-prolineNAD+ oxidoreductase	[c] : C00016 + C01157 <==> C01352 + C04281	rxn02359
R_SRC_C00034#_c	0.194407	SourceFlux	.	FALSE	. source flux	C00034#[b] --> C00034#[c]
R_rxn00559	0	.	.	TRUE	D-Mannose-6-phosphate ketol-isomerase	[c] : C00275 <==> C05345	rxn00559
R_rxn00558	1000	.	.	TRUE	D-Glucose-6-phosphate ketol-isomerase	[c] : C00668 <==> C05345	rxn00558
R_his_Lt	0	Transport Database	.	FALSE	his-Ltransport	C00135[e] --> C00135[c]	rxn10932
R_rxn00555	0	.	.	TRUE	L-GlutamineD-fructose-6-phosphate aminotransferase (hexose	[c] : C00064 + C05345 <==> C00025 + C00352	rxn00555
R_SRC_C00175#_c	0.194407	SourceFlux	.	FALSE	. source flux	C00175#[b] --> C00175#[c]
R_rib_Dt	0	Transport Database	.	FALSE	rib-Dtransport	C00121[e] --> C00121[c]	.
R_SRC_C00011_e	0	SourceFlux	.	FALSE	. source flux	C00011[b] --> C00011[e]
R_SRC_ala_DASH_L_DASH_Thr_DASH_L_e	0	SourceFlux	.	FALSE	. source flux	ala-L-Thr-L[b] --> ala-L-Thr-L[e]
R_rxn00414	0	.	.	FALSE	Carbon-dioxideL-glutamine amido-ligase (ADP-forming,	[c] : C00001 + 2 C00002 + C00064 + C01353 --> 2 C00008 + C00009 + C00025 + C00080 + C00169	rxn00414
R_rxn10339	0	.	.	TRUE	isotetradecanoyl-cardiolipin synthase	[c] : 2 cpd15724 <==> C00116 + cpd15796	rxn10339
R_rxn05177	0	.	.	FALSE	Thiamin-ABC transport	C00001[c] + C00002[c] + C00378[e] --> C00008[c] + C00009[c] + C00080[c] + C00378[c]	rxn05177
R_vitd2t	0	Transport Database	.	FALSE	vitd2transport	vitd2[e] --> vitd2[c]	.
R_rxn00412	1000	.	.	FALSE	UTPammonia ligase(ADP-forming)	[c] : C00001 + C00002 + C00064 + C00075 --> C00008 + C00009 + C00025 + C00063 + 2 C00080	rxn00412
R_rxn05173	0	.	.	FALSE	L-Arabinose-ABC transport	C00001[c] + C00002[c] + C00259[e] --> C00008[c] + C00009[c] + C00080[c] + C00259[c]	rxn05173
R_rxn10226	0	.	.	FALSE	isoheptadecanoyl-CDPdiacylglycerol-serine O-phosphatidyltransferase	[c] : C00716 + cpd15683 --> C00055 + C00080 + cpd15689	rxn10226
R_rxn00827	0	.	.	FALSE	CTPN-acylneuraminate cytidylyltransferase	[c] : C00063 + C00270 --> C00013 + C00128	rxn00827
R_rxn02680	0	.	.	TRUE	Octanoyl-CoAacetyl-CoA C-acyltransferase	[c] : C00024 + C01944 <==> C00010 + C05265	rxn02680
R_rxn01116	0	.	.	TRUE	D-Ribulose-5-phosphate 3-epimerase	[c] : C00199 <==> C00231	rxn01116
R_rxn00792	0	.	.	FALSE	BiotinCoA ligase (AMP-forming)	[c] : C00013 + C05921 --> C00002 + C00080 + C00120	rxn00792
R_rxn00791	0	.	.	TRUE	N-(5-Phospho-D-ribosyl)anthranilatepyrophosphate	[c] : C00013 + C04302 <==> C00108 + C00119	rxn00791
R_rxn01115	0	.	.	FALSE	6-Phospho-D-gluconateNADP+ 2-oxidoreductase (decarboxylating)	[c] : C00006 + C00345 --> C00005 + C00011 + C00199	rxn01115
R_cholt	0	Transport Database	.	FALSE	choltransport	C00114[e] --> C00114[c]	.
R_ESC_C00009_e	0	EscapeFlux	.	FALSE	. escape flux	C00009[e] --> C00009[b]
R_lac_Lt	0	Transport Database	.	TRUE	lac-Ltransport	C00186[c] <==> C00186[e]	.
R_rxn03174	0	.	.	FALSE	2-Amino-4-hydroxy-6-(erythro-1,2,3-trihydroxypropyl)	[c] : C06148 --> C00001 + C04895	rxn03174
R_rxn03175	0	.	.	TRUE	N-(5'-Phospho-D-ribosylformimino)-5-amino-1-	[c] : C04896 <==> C04916	rxn03175
R_rxn11650	0	.	.	TRUE	cob(II)yrinic acid-a,c-diamideFMN oxidoreductase	[c] : C01847 + 2 C06504 <==> C00061 + 2 C00080 + 2 C06505	rxn11650
R_ESC_Gly_DASH_Phe_e	0	EscapeFlux	.	FALSE	. escape flux	Gly-Phe[e] --> Gly-Phe[b]
R_rxn10447	0	.	.	FALSE	calcium transport via ABC system	C00001[c] + C00002[c] + C00076[e] --> C00008[c] + C00009[c] + C00076[c] + C00080[c]	rxn10447
R_cd2t	0	Transport Database	.	FALSE	cd2transport	C01413[e] --> C01413[c]	.
R_rxn00602	0	.	.	TRUE	(R)-2-Methyl-3-oxopropanoyl-CoA CoA-carbonylmutase	[c] : C01213 <==> C00091	rxn00602
R_rxn00199	0	.	.	FALSE	OxalosuccinateNADP+ oxidoreductase (decarboxylating)	[c] : C00080 + C05379 --> C00011 + C00026	rxn00199
R_SRC_C00698_e	0	SourceFlux	.	FALSE	. source flux	C00698[b] --> C00698[e]
R_ESC_C11458_e	0	EscapeFlux	.	FALSE	. escape flux	C11458[e] --> C11458[b]
R_mal_Lt	0	Transport Database	.	TRUE	mal-Ltransport	C00711[c] <==> C00711[e]	.
R_rxn00196	0	.	.	TRUE	2,5-dioxopentanoateNADP+ 5-oxidoreductase	[c] : C00001 + C00006 + C00433 <==> C00005 + C00026 + 2 C00080	rxn00196
R_rxn00269	0	.	.	FALSE	Aminoacetic acidoxygen oxidoreductase (deaminating)	[c] : C00001 + C00007 + C00037 --> C01342 + C00027 + C00048	rxn00269
R_rxn00193	0	.	.	TRUE	L-Glutamate racemase	[c] : C00025 <==> C00217	rxn00193
R_rxn00604	-1000	.	.	TRUE	D-Glucose-6-phosphateNADP+ 1-oxoreductase	[c] : C00006 + C00668 <==> C00005 + C00080 + C01236	rxn00604
R_SRC_C00076_e	0	SourceFlux	.	FALSE	. source flux	C00076[b] --> C00076[e]
R_rxn01275	0	.	.	TRUE	ATPD-Gluconate 6-phosphotransferase	[c] : C00002 + C00257 <==> C00008 + C00345	rxn01275
R_fumt	-1000	Transport Database	.	TRUE	fumtransport	C00122[c] <==> C00122[e]	.
R_ESC_C00175_e	0	EscapeFlux	.	FALSE	. escape flux	C00175[e] --> C00175[b]
R_rxn01270	0	.	.	TRUE	L-Aspartate2-oxoglutarate aminotransferase	[c] : C00036 + C00826 <==> C00049 + C00254	rxn01270
R_rxn05287	0	.	.	TRUE	GGTT	[c] : C00129 + C00353 <==> C00013 + C04217	rxn05287
R_rxn00392	0	.	.	TRUE	ATPriboflavin 5'-phosphotransferase	[c] : C00002 + C00255 <==> C00008 + C00061	rxn00392
R_rxn10122	-1000	.	.	TRUE	NADH dehydrogenase (ubiquinone-8 3.5 protons)	C00004[c] + 4.5 C00080[c] + C17569[c] <==> C00003[c] + 3.5 C00080[e] + C00390[c]	rxn10122
R_ESC_C00407_e	0	EscapeFlux	.	FALSE	. escape flux	C00407[e] --> C00407[b]
R_thr_Lt	0	Transport Database	.	FALSE	thr-Ltransport	C00188[e] --> C00188[c]	rxn10898
R_rxn05444	0	.	.	FALSE	15-methyl-trans-hexa-dec-2-enoyl-ACPNAD+ oxidoreductase (A-specific)	[c] : C00004 + C00080 + cpd11543 --> C00003 + cpd11544	rxn05444
R_rxn01073	0	.	.	TRUE	sn-Glycero-3-phosphoethanolamine glycerophosphohydrolase	[c] : C00001 + C01233 <==> C00623 + C00189	rxn01073
R_rxn00295	0	.	.	TRUE	UDP-N-acetyl-D-glucosamine 4-epimerase	[c] : C00043 <==> C00203	rxn00295
R_rxn05453	0	.	.	TRUE	13-methyl-tetra-decanoyl-ACP[acyl-carrier-protein] transferase	[c] : C00010 + cpd11540 <==> cpd11437 + C00229	rxn05453
R_rxn03080	0	.	.	TRUE	6,7-Dimethyl-8-(1-D-ribityl)lumazine6,7-dimethyl-8-(1-D-ribityl)	[c] : C04732 + C15556 <==> 2 C00001 + C00009 + C00080 + C04332	rxn03080
R_rxn05445	0	.	.	FALSE	4-methyl-trans-pent-2-enoyl-ACPNAD+ oxidoreductase (A-specific)	[c] : C00004 + C00080 + cpd11548 --> C00003 + cpd11549	rxn05445
R_asn_Lt	0	Transport Database	.	FALSE	asn-Ltransport	C00152[e] --> C00152[c]	rxn05220
R_rxn05446	0	.	.	FALSE	6-methyl-trans-hept-2-enoyl-ACPNAD+ oxidoreductase (A-specific)	[c] : C00004 + C00080 + cpd11552 --> C00003 + cpd11553	rxn05446
R_rxn03250	0	.	.	TRUE	(S)-Hydroxyhexanoyl-CoA hydro-lyase	[c] : C05268 <==> C00001 + C05271	rxn03250
R_rxn00898	0	.	.	FALSE	2,3-Dihydroxy-3-methylbutanoate hydro-lyase	[c] : C04039 --> C00001 + C00141	rxn00898
R_rxn04456	0	.	.	FALSE	rxn04456	[c] : C00080 + C12248 --> C00011 + C01551	rxn04456
R_rxn04457	0	.	.	FALSE	rxn04457	[c] : C00080 + C12248 --> C00011 + C02348	rxn04457
R_rxn10208	0	.	.	FALSE	isopentadecanoyl-glycerol-3-phosphate O-acyltransferase	[c] : C00623 + cpd11437 --> C00010 + cpd15674	rxn10208
R_rxn10209	0	.	.	FALSE	anteisopentadecanoyl-glycerol-3-phosphate O-acyltransferase	[c] : C00623 + cpd11439 --> C00010 + cpd15675	rxn10209
R_rxn00262	1000	.	.	FALSE	L-Aspartic acidoxygen oxidoreductase (deaminating)	[c] : C00001 + C00007 + C00049 --> C01342 + C00027 + C00036	rxn00262
R_rxn10204	0	.	.	FALSE	stearoyl-glycerol-3-phosphate O-acyltransferase	[c] : C00623 + C00412 --> C00010 + cpd15329	rxn10204
R_rxn10205	0	.	.	FALSE	isoheptadecanoyl-glycerol-3-phosphate O-acyltransferase	[c] : C00623 + cpd11432 --> C00010 + cpd15671	rxn10205
R_rxn10206	0	.	.	FALSE	anteisoheptadecanoyl-glycerol-3-phosphate O-acyltransferase	[c] : C00623 + cpd11434 --> C00010 + cpd15672	rxn10206
R_rxn02774	0	.	.	TRUE	S-Adenosyl-L-methionineuroporphyrin-III C-methyltransferase	[c] : C00003 + C02463 <==> C00004 + C00080 + C05778	rxn02774
R_rxn00776	0	.	.	TRUE	Uracil hydro-lyase (adding D-ribose 5-phosphate)	[c] : C00106 + C03736 <==> C00001 + C01168	rxn00776
R_rxn10202	0	.	.	FALSE	palmitoyl-glycerol-3-phosphate O-acyltransferase	[c] : C00623 + C00154 --> C00010 + cpd15327	rxn10202
R_rxn10203	0	.	.	FALSE	myristoyl-glycerol-3-phosphate O-acyltransferase	[c] : C00623 + C02593 --> C00010 + cpd15331	rxn10203
R_ser_Lt	0	Transport Database	.	FALSE	ser-Ltransport	C00716[e] --> C00716[c]	rxn10999
R_SRC_C00305#_c	0.194407	SourceFlux	.	FALSE	. source flux	C00305#[b] --> C00305#[c]
R_rxn08308	0	.	.	TRUE	CDP-diacylglycerol synthetase (n-C141)	[c] : C00063 + cpd15523 <==> C00013 + cpd15422	rxn08308
R_rxn10215	0	.	.	FALSE	anteisoheptadecanoyl-1-acylglycerol-3-phosphate O-acyltransferase	[c] : cpd11434 + cpd15672 --> C00010 + cpd15678	rxn10215
R_rxn00947	0	.	.	FALSE	PalmitateCoA ligase (AMP-forming)	[c] : C00002 + C00010 + C00080 + C00249 --> C00013 + C00020 + C00154	rxn00947
R_rxn00974	1000	.	.	TRUE	citrate hydro-lyase	[c] : C00158 <==> C00001 + C00417	rxn00974
R_rxn08306	0	.	.	TRUE	CDP-diacylglycerol synthetase (n-C120)	[c] : C00063 + cpd15521 <==> C00013 + cpd15417	rxn08306
R_rxn05443	0	.	.	FALSE	13-methyl-trans-tetra-dec-2-enoyl-ACPNAD+ oxidoreductase (A-specific)	[c] : C00004 + C00080 + cpd11539 --> C00003 + cpd11540	rxn05443
R_SRC_Gly_DASH_Cys_e	0	SourceFlux	.	FALSE	. source flux	Gly-Cys[b] --> Gly-Cys[e]
R_rxn03421	0	.	.	TRUE	GTP 7,8-8,9-dihydrolase	[c] : C05923 <==> C06148	rxn03421
R_rxn03407	0	.	.	FALSE	Undecaprenyl-diphospho-N-acetylmuramoyl-(N-acetylglucosamine)-	[c] : C00002 + C01342 + C05893 --> C00008 + C00009 + C00080 + C05894	rxn03407
R_SRC_L_DASH_alanylglycine_e	0	SourceFlux	.	FALSE	. source flux	L-alanylglycine[b] --> L-alanylglycine[e]
R_rxn00527	0	.	.	TRUE	L-Tyrosine2-oxoglutarate aminotransferase	[c] : C00026 + C00082 <==> C00025 + C01179	rxn00527
R_thmt	0	Transport Database	.	FALSE	thmtransport	C00378[e] --> C00378[c]	rxn11006
R_rxn01434	-1000	.	.	TRUE	L-CitrullineL-aspartate ligase (AMP-forming)	[c] : C00002 + C00049 + C00327 <==> C00013 + C00020 + C03406	rxn01434
R_rxn01437	0	.	.	TRUE	N-Formyl-L-kynurenine amidohydrolase	[c] : C00001 + C02700 <==> C00058 + C00080 + C00328	rxn01437
R_rxn04046	0	.	.	TRUE	S-adenosyl-L-methioninecobalt-factor-II C20-methyltransferase	[c] : C00019 + C11538 <==> C00021 + C00080 + C11539	rxn04046
R_rxn00689	0	.	.	FALSE	TetrahydrofolateL-glutamate gamma-ligase (ADP-forming)	[c] : C00002 + C00025 + C00101 --> C00008 + C00009 + C00080 + C03541	rxn00689
R_SRC_C00047#_c	8.30332	SourceFlux	.	FALSE	. source flux	C00047#[b] --> C00047#[c]
R_rxn00122	0	.	.	FALSE	ATPFMN adenylyltransferase	[c] : C00002 + C00061 --> C00013 + C00016	rxn00122
R_rxn10233	0	.	.	TRUE	anteisoheptadecanoyl-phosphatidylserine decarboxylase	[c] : 2 C00080 + cpd15690 <==> C00011 + cpd15696	rxn10233
R_rxn00126	0	.	.	TRUE	ATPL-methione S-adenosyltransferase	[c] : C00001 + C00002 + C00073 <==> C00009 + C00013 + C00019	rxn00126
R_rxn03108	0	.	.	TRUE	ATP4-amino-2-methyl-5-phosphomethylpyrimidine phosphotransferase	[c] : C00002 + C04556 <==> C00008 + C04752	rxn03108
R_rxn01972	0	.	.	TRUE	N6-Acetyl-LL-2,6-diaminoheptanedioate amidohydrolase	[c] : C00001 + C04390 <==> C00033 + C00666	rxn01972
R_rxn01973	0	.	.	TRUE	N-Succinyl-LL-2,6-diaminoheptanedioate amidohydrolase	[c] : C00001 + C04421 <==> C00042 + C00666	rxn01973
R_rxn05596	0	.	.	TRUE	potassium transport out via proton antiport	C00080[e] + C00238[c] <==> C00080[c] + C00238[e]	rxn05596
R_rxn01975	1000	.	.	TRUE	beta-D-Glucose-6-phosphateNADP+ 1-oxoreductase	[c] : C00006 + C01172 <==> C00005 + C00080 + C01236	rxn01975
R_etoht	0	Transport Database	.	FALSE	etohtransport	C00469[c] --> C00469[e]	.
R_rxn01977	-1000	.	.	TRUE	alpha-D-Glucose 6-phosphate ketol-isomerase	[c] : C00668 <==> C01172	rxn01977
R_rxn00883	0	.	.	FALSE	1D-myo-Inositol 3-phosphate phosphahydrolase	[c] : C00001 + C04006 --> C00009 + C00080 + C00137	rxn00883
R_rxn05598	0	.	.	FALSE	Lactose transport out via ABC system	C00001[c] + C00002[c] + C00243[e] --> C00008[c] + C00009[c] + C00080[c] + C00243[c]	rxn05598
R_rxn00048	0	.	.	FALSE	6,7-Dimethyl-8-(1-D-ribityl)lumazine6,7-dimethyl-8-(1-D-ribityl)	[c] : 2 C04332 --> C00255 + C04732	rxn00048
R_rxn05449	0	.	.	FALSE	12-methyl-trans-tridec-2-enoyl-ACPNAD+ oxidoreductase (A-specific)	[c] : C00004 + C00080 + cpd11564 --> C00003 + cpd11565	rxn05449
R_rxn03491	0	.	.	TRUE	S-Adenosyl-L-methionine1-precorrin-6Y C5,15-methyltransferase	[c] : 2 C00019 + C06319 <==> C00011 + 2 C00021 + 2 C00080 + C06408	rxn03491
R_rxn00915	0	.	.	TRUE	GMPpyrophosphate phosphoribosyltransferase	[c] : C00013 + C00144 <==> C00119 + C00242	rxn00915
R_rxn10334	0	.	.	TRUE	palmitoyl-cardiolipin synthase	[c] : 2 cpd15538 <==> C00116 + cpd15791	rxn10334
R_xyl_Dt	0	Transport Database	.	FALSE	xyl-Dtransport	C01394[e] --> C01394[c]	rxn09650
R_rxn05358	0	.	.	TRUE	2-methylbutanoyl-CoA[acyl-carrier-protein] transferase	[c] : C01033 + C00229 <==> C00010 + cpd11495	rxn05358
R_rxn05359	0	.	.	FALSE	4-methyl-3-oxo-hexanoyl-ACPmalonyl-[acyl-carrier-protein] C-acyltransferase (decarboxylating)	[c] : C00080 + C01209 + cpd11495 --> C00011 + C00229 + cpd11496	rxn05359
R_rxn05434	0	.	.	FALSE	6-methyl-trans-oct-2-enoyl-ACPNAD+ oxidoreductase (A-specific)	[c] : C00004 + C00080 + cpd11502 --> C00003 + cpd11503	rxn05434
R_rxn05193	0	.	.	FALSE	Butyro-betaine ABC transport	C00001[c] + C00002[c] + C11459[e] --> C00008[c] + C00009[c] + C00080[c] + C11459[c]	rxn05193
R_rxn05608	0	.	.	FALSE	Maltotriose transport via ABC system	C00001[c] + C00002[c] + C01835[e] --> C00008[c] + C00009[c] + C00080[c] + C01835[c]	rxn05608
R_rxn05409	0	.	.	FALSE	2-methylpropionyl-ACPmalonyl-[acyl-carrier-protein] C-acyltransferase (decarboxylating)	[c] : C00080 + C01209 + cpd11545 --> C00011 + C00229 + cpd11546	rxn05409
R_rxn05350	0	.	.	FALSE	hexanoyl-[acyl-carrier protein]malonyl-[acyl-carrier-protein]	[c] : C00080 + C05749 + C01209 --> C00011 + C05750 + C00229	rxn05350
R_rxn00917	0	.	.	FALSE	Xanthosine-5'-phosphateL-glutamine amido-ligase (AMP-forming)	[c] : C00001 + C00002 + C00064 + C00655 --> C00013 + C00020 + C00025 + C00080 + C00144	rxn00917
R_kt	0	Transport Database	.	FALSE	ktransport	C00238[e] --> C00238[c]	rxn05206
R_ESC_C00123_e	0	EscapeFlux	.	FALSE	. escape flux	C00123[e] --> C00123[b]
R_rxn01851	1000	.	.	TRUE	4-aminobutanalNAD+ 1-oxidoreductase	[c] : C00001 + C00003 + C00555 <==> C00004 + 2 C00080 + C00334	rxn01851
R_SRC_C00855_e	0	SourceFlux	.	FALSE	. source flux	C00855[b] --> C00855[e]
R_ergstt	0	Transport Database	.	FALSE	ergsttransport	C01694[e] --> C01694[c]	rxn09684
R_rxn04020	0	.	.	TRUE	trehalose 6-phosphatephosphate b-D-glucosyltransferase	[c] : C00009 + C00080 + C00689 <==> C00668 + C00663	rxn04020
R_rxn01859	0	.	.	TRUE	Deoxyadenosineorthophosphate ribosyltransferase	[c] : C00009 + C00080 + C00559 <==> C00147 + C00672	rxn01859
R_rxn01858	0	.	.	TRUE	Deoxyadenosine aminohydrolase	[c] : C00001 + C00080 + C00559 <==> C01342 + C05512	rxn01858
R_rxn01996	0	.	.	TRUE	(R)-2-Methyl-3-oxopropanoyl-CoA 2-epimerase	[c] : C01213 <==> C00683	rxn01996
R_rxn01997	0	.	.	TRUE	dTDPglucose 4,6-hydro-lyase	[c] : C00842 <==> C00001 + C11907	rxn01997
R_rxn02914	0	.	.	TRUE	3-Phosphoserine2-oxoglutarate aminotransferase	[c] : C00026 + C01005 <==> C00025 + C03232	rxn02914
R_rxn08546	0	.	.	FALSE	glycerol-3-phosphate acyltransferase (C120)	[c] : C00623 + C05223 --> C00229 + cpd15325	rxn08546
R_rxn08547	0	.	.	FALSE	glycerol-3-phosphate acyltransferase (C140)	[c] : C00623 + C05761 --> C00229 + cpd15331	rxn08547
R_hco3t	0	Transport Database	.	TRUE	hco3transport	C01353[c] <==> C01353[e]	.
R_rxn02339	0	.	.	TRUE	4-Hydroxy-L-glutamate2-oxoglutarate aminotransferase	[c] : C00026 + C03079 <==> C00025 + C05946	rxn02339
R_SRC_Gly_DASH_Tyr_e	0	SourceFlux	.	FALSE	. source flux	Gly-Tyr[b] --> Gly-Tyr[e]
R_sprmt	0	Transport Database	.	FALSE	sprmtransport	C00750[e] --> C00750[c]	rxn09659
R_rxn00800	0	.	.	TRUE	N6-(1,2-Dicarboxyethyl)AMP AMP-lyase	[c] : C03794 <==> C00020 + C00122	rxn00800
R_rxn08548	0	.	.	FALSE	glycerol-3-phosphate acyltransferase (C141)	[c] : C00623 + C05760 --> C00229 + cpd15330	rxn08548
R_rxn08549	0	.	.	FALSE	glycerol-3-phosphate acyltransferase (C160)	[c] : C00623 + cpd15277 --> C00229 + cpd15327	rxn08549
R_rxn10113	0	.	.	FALSE	cytochrome oxidase bo3 (ubiquinol-8 2.5 protons)	0.5 C00007[c] + 2.5 C00080[c] + C00390[c] --> C00001[c] + 2.5 C00080[e] + C17569[c]	rxn10113
R_uratet	0	Transport Database	.	FALSE	uratetransport	C00366[e] --> C00366[c]	.
R_rxn01489	0	.	.	TRUE	Geranylgeranyl-diphosphategeranylgeranyl-diphosphate	[c] : 2 C00353 <==> C00013 + C03427	rxn01489
R_rxn10118	0	.	.	FALSE	hydrogenase (ubiquinone-8 2 protons)	2 C00080[c] + C00282[c] + C17569[c] --> 2 C00080[e] + C00390[c]	rxn10118
R_rxn02314	0	.	.	TRUE	ATPD-tagatose-6-phosphate 1-phosphotransferase	[c] : C00002 + C01097 <==> C00008 + C03785	rxn02314
R_rxn01486	0	.	.	FALSE	trans,trans-Farnesyl-diphosphateisopentenyl-diphosphate	[c] : C00129 + C00448 --> C00013 + C00353	rxn01486
R_rxn05902	0	.	.	TRUE	Hydrogen-sulfideferredoxin oxidoreductase	[c] : 3 C00001 + C00297 + 3 C00139 <==> 7 C00080 + C00094 + 3 C00138	rxn05902
R_rxn01480	0	.	.	TRUE	3-Hydroxy-2-methylpropanoateNAD+ oxidoreductase	[c] : C00003 + C06001 <==> C00004 + C00080 + C00349	rxn01480
R_rxn06591	0	.	.	TRUE	L-glutamate-semialdehyde NADP+	[c] : C00005 + C00080 + C02987 <==> C00006 + C03741 + C01641	rxn06591
R_rxn02312	0	.	.	TRUE	S-Adenosyl-L-methionine8-amino-7-oxononanoate aminotransferase	[c] : C00019 + C01092 <==> C01037 + C04425	rxn02312
R_rxn01299	1000	.	.	TRUE	Inosine ribohydrolase	[c] : C00001 + C00294 <==> C00121 + C00262	rxn01299
R_rxn10806	0	.	.	FALSE	cytochrome oxidase bd (menaquinol-8 2 protons)	0.5 C00007[c] + 2 C00080[c] + C05819[c] --> C00001[c] + 2 C00080[e] + C00828[c]	rxn10806
R_ESC_C00008#_c	995.765	EscapeFlux	.	FALSE	. escape flux	C00008#[c] --> C00008#[b]
R_rxn01291	0	.	.	TRUE	L-ArabitolNADP+ 1-oxidoreductase	[c] : C00006 + C00532 <==> C00005 + C00080 + C00259	rxn01291
R_SRC_C00034_e	0	SourceFlux	.	FALSE	. source flux	C00034[b] --> C00034[e]
R_rxn03062	0	.	.	TRUE	3-IsopropylmalateNAD+ oxidoreductase	[c] : C00003 + C04411 <==> C00004 + C00080 + C04236	rxn03062
R_rxn05504	0	.	.	FALSE	arsenobetaine transport in via ABC system	C00001[c] + C00002[c] + C19331[e] --> C00008[c] + C00009[c] + C00080[c] + C19331[c]	rxn05504
R_rxn00227	0	.	.	FALSE	Acetyl phosphate phosphohydrolase	[c] : C00001 + C00227 --> C00009 + C00033 + 2 C00080	rxn00227
R_rxn10338	0	.	.	TRUE	anteisoheptadecanoyl-cardiolipin synthase	[c] : 2 cpd15723 <==> C00116 + cpd15795	rxn10338
R_rxn00225	0	.	.	TRUE	ATPacetate phosphotransferase	[c] : C00002 + C00033 + C00080 <==> C00008 + C00227	rxn00225
R_rxn00224	0	.	.	TRUE	Protoporphyrin ferro-lyase	[c] : C02191 + C14818 <==> C00032 + 2 C00080	rxn00224
R_rxn00223	-250	.	.	TRUE	xylose isomerase	[c] : C00267 <==> C10906	rxn00223
R_rxn00222	0	.	.	TRUE	1,4-beta-D-Glucan glucohydrolase	[c] : C00001 + C00185 <==> 2 C00267	rxn00222
R_rxn05175	0	.	.	FALSE	Spermidine-ABC transport	C00001[c] + C00002[c] + C00315[e] --> C00008[c] + C00009[c] + C00080[c] + C00315[c]	rxn05175
R_SRC_C01342_e	0	SourceFlux	.	FALSE	. source flux	C01342[b] --> C01342[e]
R_ESC_C00086_e	0	EscapeFlux	.	FALSE	. escape flux	C00086[e] --> C00086[b]
R_rxn09108	0	.	.	TRUE	Phosphatidylglycerol synthase (n-C120)	[c] : C00623 + cpd15417 <==> C00055 + cpd15542	rxn09108
R_rxn06937	0	.	.	FALSE	L-GlutamatetRNA(Glu) ligase (AMP-forming)	[c] : C00002 + C00025 + C00080 + C01641 --> C00013 + C00020 + C02987	rxn06937
R_rxn00758	0	.	.	TRUE	sn-Glycero-3-phosphocholine glycerophosphohydrolase	[c] : C00001 + C00670 <==> C00623 + C00114	rxn00758
R_h2ot	-1000	Transport Database	.	TRUE	h2otransport	C00001[c] <==> C00001[e]	.
R_rxn00459	-500	.	.	TRUE	2-Phospho-D-glycerate hydro-lyase	[c] : C00631 <==> C00001 + C00074	rxn00459
R_galt	0	Transport Database	.	FALSE	galtransport	C00124[e] --> C00124[c]	rxn10911
R_ESC_ala_DASH_L_DASH_asp_DASH_L_e	0	EscapeFlux	.	FALSE	. escape flux	ala-L-asp-L[e] --> ala-L-asp-L[b]
R_fe3t	0	Transport Database	.	FALSE	fe3transport	C14819[e] --> C14819[c]	rxn05292
R_rxn10126	-1000	.	.	TRUE	succinate dehyrdogenase	[c] : C01352 + C17569 <==> C00016 + C00390	rxn10126
R_rxn00799	500	.	.	TRUE	(S)-Malate hydro-lyase	[c] : C00711 <==> C00001 + C00122	rxn00799
R_rxn03031	0	.	.	TRUE	Succinyl-CoA2,3,4,5-tetrahydropyridine-2,6-dicarboxylate	[c] : C00001 + C00091 + C03972 <==> C00010 + C04462	rxn03031
R_rxn03136	0	.	.	TRUE	1-(5'-Phosphoribosyl)-5-amino-4-(N-succinocarboxamide)-imidazole	[c] : C04823 <==> C00122 + C04677	rxn03136
R_rxn03137	0	.	.	TRUE	10-Formyltetrahydrofolate5'-phosphoribosyl-5-amino-4-	[c] : C00234 + C04677 <==> C00101 + C04734	rxn03137
R_rxn01653	0	.	.	FALSE	5-Formyltetrahydrofolate cyclo-ligase (ADP-forming)	[c] : C00002 + C03479 --> C00008 + C00009 + C00445	rxn01653
R_rxn03135	0	.	.	FALSE	Imidazole-glycerol-3-phosphate synthase	[c] : C00064 + C04916 --> C00025 + C00080 + C04666 + C04677	rxn03135
R_tcyntt	0	Transport Database	.	FALSE	tcynttransport	C01755[e] --> C01755[c]	.
R_rxn06023	0	.	.	TRUE	CoAapo-[acyl-carrier-protein] pantetheinephosphotransferase	[c] : C00010 + C03688 <==> C00054 + C00229	rxn06023
R_SRC_C02989_e	0	SourceFlux	.	FALSE	. source flux	C02989[b] --> C02989[e]
R_pydxnt	0	Transport Database	.	FALSE	pydxntransport	C00314[e] --> C00314[c]	rxn13097
R_rxn10067	0	.	.	FALSE	FMN-dependent monooxygenase (hexanesulfonate)	[c] : C00007 + C01847 + cpd11578 --> C00001 + C00061 + C00094 + C02373	rxn10067
R_rxn10060	1000	.	.	TRUE	NAD kinase (dTTP)	[c] : C00003 + C00459 <==> C00006 + C00363	rxn10060
R_rxn00060	0	.	.	FALSE	Porphobilinogen ammonia-lyase (polymerizing)	[c] : C00001 + 4 C00931 --> 4 C01342 + C01024	rxn00060
R_ESC_C00070_e	0	EscapeFlux	.	FALSE	. escape flux	C00070[e] --> C00070[b]
R_SRC_Gly_DASH_Met_e	0	SourceFlux	.	FALSE	. source flux	Gly-Met[b] --> Gly-Met[e]
R_rxn05937	-1000	.	.	TRUE	FerredoxinNADP+ oxidoreductase	[c] : C00006 + C00080 + C00138 <==> C00005 + C00139	rxn05937
R_rxn08971	0	.	.	FALSE	NADH dehydrogenase (menaquinone-8 0 protons)	[c] : C00004 + C00080 + C00828 --> C00003 + C05819
R_rxn05380	0	.	.	TRUE	14-methyl-3-oxo-hexa-decanoyl-ACPNADP+ oxidoreductase	[c] : C00005 + C00080 + cpd11516 <==> C00006 + cpd11517	rxn05380
R_SRC_gly_DASH_asp_DASH_L_e	0	SourceFlux	.	FALSE	. source flux	gly-asp-L[b] --> gly-asp-L[e]
R_rxn00062	0	.	.	FALSE	ATP phosphohydrolase (protein-secreting)	[c] : C00001 + C00002 --> C00008 + C00009 + C00080	rxn00062
R_rxn08089	0	.	.	FALSE	1-octadec-7-enoyl-sn-glycerol 3-phosphate O-acyltransferase (n-C181)	[c] : C01203 + cpd15328 --> C00229 + cpd15527	rxn08089
R_rxn00097	-1000	.	.	TRUE	ATPAMP phosphotransferase	[c] : C00002 + C00020 <==> 2 C00008	rxn00097
R_rxn00313	0	.	.	FALSE	meso-2,6-Diaminoheptanedioate carboxy-lyase	[c] : C00080 + C00680 --> C00011 + C00047	rxn00313
R_rxn08086	0	.	.	FALSE	1-hexadecanoyl-sn-glycerol 3-phosphate O-acyltransferase (n-C160)	[c] : cpd15277 + cpd15327 --> C00229 + cpd15524	rxn08086
R_rxn08085	0	.	.	FALSE	1-tetradec-7-enoyl-sn-glycerol 3-phosphate O-acyltransferase (n-C141)	[c] : C05760 + cpd15330 --> C00229 + cpd15523	rxn08085
R_rxn08084	0	.	.	FALSE	1-tetradecanoyl-sn-glycerol 3-phosphate O-acyltransferase (n-C140)	[c] : C05761 + cpd15331 --> C00229 + cpd15522	rxn08084
R_rxn08083	0	.	.	FALSE	1-tetradecanoyl-sn-glycerol 3-phosphate O-acyltransferase (n-C120)	[c] : C05223 + cpd15325 --> C00229 + cpd15521	rxn08083
R_leu_Lt	0	Transport Database	.	FALSE	leu-Ltransport	C00123[e] --> C00123[c]	rxn11003
R_rxn12510	0	.	.	TRUE	ATPpantothenate 4'-phosphotransferase	[c] : C00002 + C00864 <==> C00008 + C03492	rxn12510
R_rxn10335	0	.	.	TRUE	myristoyl-cardiolipin synthase	[c] : 2 cpd15536 <==> C00116 + cpd15792	rxn10335
R_ESC_C01551_e	0	EscapeFlux	.	FALSE	. escape flux	C01551[e] --> C01551[b]
R_rxn00251	-1000	.	.	TRUE	Orthophosphateoxaloacetate carboxyl-lyase (phosphorylating)	[c] : C00009 + C00036 + 2 C00080 <==> C00001 + C00011 + C00074	rxn00251
R_rxn00256	0	.	.	TRUE	Citrate oxaloacetate-lyase ((pro-3S)-CH2COO- - acetyl-CoA)	[c] : C00010 + C00080 + C00158 <==> C00001 + C00024 + C00036	rxn00256
R_rxn10336	0	.	.	TRUE	stearoyl-cardiolipin synthase	[c] : 2 cpd15540 <==> C00116 + cpd15793	rxn10336
R_rxn01484	0	.	.	TRUE	N-Acetyl-D-glucosamine-6-phosphate amidohydrolase	[c] : C00001 + C00357 <==> C00033 + C00352	rxn01484
R_ESC_C01342_e	0	EscapeFlux	.	FALSE	. escape flux	C01342[e] --> C01342[b]
R_rxn00790	0	.	.	TRUE	5-Phosphoribosylaminepyrophosphate phosphoribosyltransferase	[c] : C00013 + C00025 + C03090 <==> C00001 + C00064 + C00119	rxn00790
R_rxn02175	0	.	.	TRUE	ATPpantetheine-4'-phosphate adenylyltransferase	[c] : C00002 + C01134 <==> C00013 + C00882	rxn02175
R_rxn00526	0	.	.	FALSE	L-arogenateNAD+ oxidoreductase	[c] : C00006 + C00826 --> C00005 + C00011 + C00082	rxn00526
R_rxn04413	-1000	.	.	TRUE	rxn04413	[c] : C00044 + C06508 <==> C00035 + C00080 + C06509	rxn04413
R_rxn05439	0	.	.	FALSE	5-methyl-trans-hex-2-enoyl-ACPNAD+ oxidoreductase (A-specific)	[c] : C00004 + C00080 + cpd11523 --> C00003 + cpd11524	rxn05439
R_rxn05438	0	.	.	FALSE	14-methyl-trans-hexa-dec-2-enoyl-ACPNAD+ oxidoreductase (A-specific)	[c] : C00004 + C00080 + cpd11518 --> C00003 + cpd11519	rxn05438
R_rxn05435	0	.	.	FALSE	8-methyl-trans-dec-2-enoyl-ACPNAD+ oxidoreductase (A-specific)	[c] : C00004 + C00080 + cpd11506 --> C00003 + cpd11507	rxn05435
R_rxn00461	0	.	.	TRUE	PhosphoenolpyruvateUDP-N-acetyl-D-glucosamine	[c] : C00043 + C00074 <==> C00009 + C00080 + C04631	rxn00461
R_rxn05437	0	.	.	FALSE	12-methyl-trans-tetra-dec-2-enoyl-ACPNAD+ oxidoreductase (A-specific)	[c] : C00004 + C00080 + cpd11514 --> C00003 + cpd11515	rxn05437
R_rxn05436	0	.	.	FALSE	10-methyl-trans-dodec-2-enoyl-ACPNAD+ oxidoreductase (A-specific)	[c] : C00004 + C00080 + cpd11510 --> C00003 + cpd11511	rxn05436
R_rxn00910	1000	.	.	TRUE	5-methyltetrahydrofolateNADP+ oxidoreductase	[c] : C00006 + C00440 <==> C00005 + C00080 + C00143	rxn00910
R_rxn05433	0	.	.	FALSE	4-methyl-trans-hex-2-enoyl-ACPNAD+ oxidoreductase (A-specific)	[c] : C00004 + C00080 + cpd11498 --> C00003 + cpd11499	rxn05433
R_rxn00912	0	.	.	TRUE	5,10-Methylenetetrahydrofolate3-methyl-2-oxobutanoate	[c] : C00001 + C00141 + C00143 <==> C00101 + C00966	rxn00912
R_SRC_C04574#_c	2.30212	SourceFlux	.	FALSE	. source flux	C04574#[b] --> C04574#[c]
R_met_Lt	0	Transport Database	.	FALSE	met-Ltransport	C00073[e] --> C00073[c]	rxn10976
R_rxn00851	0	.	.	TRUE	D-AlanineD-Alanine ligase (ADP-forming)	[c] : C00002 + 2 C00133 <==> C00008 + C00009 + C00080 + C00993	rxn00851
R_ESC_Gly_DASH_Gln_e	0	EscapeFlux	.	FALSE	. escape flux	Gly-Gln[e] --> Gly-Gln[b]
R_nmnt	0	Transport Database	.	FALSE	nmntransport	C00455[e] --> C00455[c]	rxn10181
R_rxn00858	0	.	.	TRUE	Agmatine amidinohydrolase	[c] : C00001 + C00179 <==> C00086 + C00134	rxn00858
R_asp_Lt	0	Transport Database	.	FALSE	asp-Ltransport	C00049[e] --> C00049[c]	rxn10906
R_SRC_C00719_e	0	SourceFlux	.	FALSE	. source flux	C00719[b] --> C00719[e]
R_SRC_Gly_DASH_Phe_e	0	SourceFlux	.	FALSE	. source flux	Gly-Phe[b] --> Gly-Phe[e]
R_rxn00744	-250	.	.	TRUE	ATPglycerone phosphotransferase	[c] : C00002 + C00184 <==> C00008 + C00111	rxn00744
R_orott	0	Transport Database	.	TRUE	orottransport	C00295[c] <==> C00295[e]	.
R_rxn02504	0	.	.	TRUE	2-Amino-4-hydroxy-6-(D-erythro-1,2,3-trihydroxypropyl)-7,8-	[c] : C04874 <==> C00266 + C01300	rxn02504
R_rxn05413	0	.	.	FALSE	4-methyl-pentanoyl-ACPmalonyl-[acyl-carrier-protein] C-acyltransferase (decarboxylating)	[c] : C00080 + C01209 + cpd11549 --> C00011 + C00229 + cpd11550	rxn05413
R_ESC_Ala_DASH_Gln_e	0	EscapeFlux	.	FALSE	. escape flux	Ala-Gln[e] --> Ala-Gln[b]
R_rxn01790	0	.	.	TRUE	(R)-PantoateNADP+ 2-oxidoreductase	[c] : C00006 + C00522 <==> C00005 + C00080 + C00966	rxn01790
R_rxn01476	0	.	.	TRUE	6-Phospho-D-glucono-1,5-lactone lactonohydrolase	[c] : C00001 + C01236 <==> C00080 + C00345	rxn01476
R_rxn01575	0	.	.	TRUE	L-Isoleucine2-oxoglutarate aminotransferase	[c] : C00026 + C00407 <==> C00025 + C03465	rxn01575
R_rxn01649	-1000	.	.	TRUE	Xanthosineorthophosphate ribosyltransferase	[c] : C00009 + C00080 + C01762 <==> C00385 + C00620	rxn01649
R_SRC_cpd17041#_c	24.8941	SourceFlux	.	FALSE	. source flux	cpd17041#[b] --> cpd17041#[c]
R_ESC_C14818_e	0	EscapeFlux	.	FALSE	. escape flux	C14818[e] --> C14818[b]
R_ESC_C11459_e	0	EscapeFlux	.	FALSE	. escape flux	C11459[e] --> C11459[b]
R_rxn00006	500	.	.	FALSE	hydrogen-peroxidehydrogen-peroxide oxidoreductase	[c] : 2 C00027 --> 2 C00001 + C00007	rxn00006
R_rxn00002	0	.	.	FALSE	Urea-1-carboxylate amidohydrolase	[c] : C00001 + 3 C00080 + C01010 --> 2 C00011 + 2 C01342	rxn00002
R_rxn00001	0	.	.	FALSE	Pyrophosphate phosphohydrolase	[c] : C00001 + C00013 --> 2 C00009 + 2 C00080	rxn00001
R_rxn01241	1000	.	.	TRUE	DihydrolipoamideNAD+ oxidoreductase	[c] : C00003 + C00579 <==> C00004 + C00080 + C15972	rxn01241
R_rxn05319	-500	.	.	TRUE	H2Ot5	C00001[e] <==> C00001[c]	rxn05319
R_rxn01388	-1000	.	.	TRUE	isocitrate hydro-lyase	[c] : C00311 <==> C00001 + C00417	rxn01388
R_rxn03958	0	.	.	TRUE	1-Deoxy-D-xylulose-5-phosphate isomeroreductase	[c] : C00006 + C11434 <==> C00005 + C00080 + C11437	rxn03958
R_SRC_C00073_e	0	SourceFlux	.	FALSE	. source flux	C00073[b] --> C00073[e]
R_ESC_C00936_e	0	EscapeFlux	.	FALSE	. escape flux	C00936[e] --> C00936[b]
R_co2t	-500	Transport Database	.	TRUE	co2transport	C00011[c] <==> C00011[e]	.
R_rxn01329	0	.	.	TRUE	D-Mannose 6-phosphate 1,6-phosphomutase	[c] : C00275 <==> C00636	rxn01329
R_rxn00102	0	.	.	TRUE	Carbonic acid hydro-lyase	[c] : C00080 + C01353 <==> C00001 + C00011	rxn00102
R_rxn05312	-1000	.	.	TRUE	PIt6	C00009[e] + C00080[e] <==> C00009[c] + C00080[c]	rxn05312
R_rxn05315	0	.	.	TRUE	ZN2t4	C00038[c] + C00080[e] + C00238[e] <==> C00038[e] + C00080[c] + C00238[c]	rxn05315
R_SRC_C00315_e	0	SourceFlux	.	FALSE	. source flux	C00315[b] --> C00315[e]
R_rxn05442	0	.	.	FALSE	11-methyl-trans-dodec-2-enoyl-ACPNAD+ oxidoreductase (A-specific)	[c] : C00004 + C00080 + cpd11535 --> C00003 + cpd11536	rxn05442
R_st	0	Transport Database	.	FALSE	stransport	C00087[e] --> C00087[c]	rxn10605
R_SRC_C00135#_c	2.30576	SourceFlux	.	FALSE	. source flux	C00135#[b] --> C00135#[c]
R_rxn10481	0	.	.	FALSE	Copper transport via ABC system	C00001[c] + C00002[c] + C00070[e] --> C00008[c] + C00009[c] + C00070[c] + C00080[c]	rxn10481
R_SRC_C00049#_c	5.84212	SourceFlux	.	FALSE	. source flux	C00049#[b] --> C00049#[c]
R_rxn01643	0	.	.	TRUE	L-Aspartate-4-semialdehydeNADP+ oxidoreductase (phosphorylating)	[c] : C00006 + C00009 + C00441 <==> C00005 + C03082	rxn01643
R_rxn05375	0	.	.	FALSE	10-methyl-dodecanoyl-ACPmalonyl-[acyl-carrier-protein] C-acyltransferase (decarboxylating)	[c] : C00080 + C01209 + cpd11511 --> C00011 + C00229 + cpd11512	rxn05375
R_fort	0	Transport Database	.	FALSE	fortransport	C00058[c] --> C00058[e]	.
R_rxn09112	0	.	.	TRUE	Phosphatidylglycerol synthase (n-C161)	[c] : C00623 + cpd15418 <==> C00055 + cpd15546	rxn09112
R_rxn09113	0	.	.	TRUE	Phosphatidylglycerol synthase (n-C180)	[c] : C00623 + cpd15421 <==> C00055 + cpd15547	rxn09113
R_rxn09110	0	.	.	TRUE	Phosphatidylglycerol synthase (n-C141)	[c] : C00623 + cpd15422 <==> C00055 + cpd15544	rxn09110
R_rxn09111	0	.	.	TRUE	Phosphatidylglycerol synthase (n-C160)	[c] : C00623 + cpd15419 <==> C00055 + cpd15545	rxn09111
R_rxn12848	0	.	.	FALSE	Gly-Cys ABC transporters	C00001[c] + C00002[c] + cpd15603[e] --> C00008[c] + C00009[c] + cpd15603[c]	rxn12848
R_rxn12849	0	.	.	FALSE	Gly-Leu ABC transporters	C00001[c] + C00002[c] + cpd15604[e] --> C00008[c] + C00009[c] + cpd15604[c]	rxn12849
R_rxn09114	0	.	.	TRUE	Phosphatidylglycerol synthase (n-C181)	[c] : C00623 + cpd15420 <==> C00055 + cpd15548	rxn09114
R_rxn12844	0	.	.	TRUE	Gly-Cys aminopeptidase	[c] : C00001 + cpd15603 <==> C00037 + C00097	rxn12844
R_rxn01646	0	.	.	TRUE	N-Ribosylnicotinamideorthophosphate ribosyltransferase	[c] : C00009 + C03150 <==> C00153 + C00620	rxn01646
R_rxn12846	0	.	.	TRUE	Gly-Phe aminopeptidase	[c] : C00001 + cpd15605 <==> C00037 + C00079	rxn12846
R_rxn12847	0	.	.	TRUE	Gly-Try aminopeptidase	[c] : C00001 + cpd15606 <==> C00037 + C00082	rxn12847
R_rxn01682	1000	.	.	TRUE	(1S,2R)-1-C-(indol-3-yl)glycerol 3-phosphate	[c] : C03506 <==> C00118 + C00463	rxn01682
R_SRC_C00070_e	0	SourceFlux	.	FALSE	. source flux	C00070[b] --> C00070[e]
R_rxn02811	0	.	.	TRUE	3-Isopropylmalate hydro-lyase	[c] : C04411 <==> C00001 + C02631	rxn02811
R_rxn08467	0	.	.	FALSE	FMNH2-dependent monooxygenase	[c] : C00007 + C01847 + C05123 --> C00001 + C00061 + C00094 + C00266	rxn08467
R_inst	0	Transport Database	.	FALSE	instransport	C00294[e] --> C00294[c]	.
R_rxn12639	0	.	.	TRUE	aminopeptidase	[c] : C00001 + cpd11587 <==> C00041 + C00064	rxn12639
R_rxn12638	0	.	.	TRUE	aminopeptidase	[c] : C00001 + cpd11588 <==> C00037 + C00080 + C00148	rxn12638
R_rxn12637	0	.	.	TRUE	aminopeptidase	[c] : C00001 + cpd11589 <==> C00037 + C00049	rxn12637
R_rxn00671	0	.	.	TRUE	2-Methyl-3-oxopropanoateNAD+ oxidoreductase (CoA-propanoylating)	[c] : C00003 + C00010 + C00349 <==> C00004 + C00011 + C00100	rxn00671
R_rxn12635	0	.	.	TRUE	aminopeptidase	[c] : C00001 + cpd11591 <==> C00037 + C00073	rxn12635
R_rxn12634	0	.	.	TRUE	aminopeptidase	[c] : C00001 + cpd11592 <==> C00025 + C00037	rxn12634
R_rxn12633	0	.	.	TRUE	aminopeptidase	[c] : C00001 + cpd11593 <==> C00041 + C00049	rxn12633
R_rxn08468	0	.	.	FALSE	FMNH2-dependent monooxygenase (methanesulfonate)	[c] : C00007 + C01847 + C11145 --> C00001 + C00061 + C00067 + C00094	rxn08468
R_rxn00676	0	.	.	TRUE	Propanoyl-CoAacetyl-CoA C-acyltransferase	[c] : C00024 + C00100 <==> C00010 + C03344	rxn00676
R_ESC_C00305_e	0	EscapeFlux	.	FALSE	. escape flux	C00305[e] --> C00305[b]
R_rxn05611	-1000	.	.	TRUE	D-mannose transport in via proton symport	C00080[e] + C00936[e] <==> C00080[c] + C00936[c]	rxn05611
R_rxn02212	0	.	.	FALSE	2-Dehydro-3-deoxy-D-arabino-heptonate 7-phosphate phosphate-lyase	[c] : C04691 --> C00009 + C00080 + C00944	rxn02212
R_rxn02213	0	.	.	TRUE	3-Dehydroquinate hydro-lyase	[c] : C00944 <==> C00001 + C02637	rxn02213
R_rxn00874	0	.	.	TRUE	Acetyl-CoAacetyl-CoA C-acetyltransferase	[c] : C00024 + C00136 <==> C00010 + C05269	rxn00874
R_rxn00175	0	.	.	TRUE	AcetateCoA ligase (AMP-forming)	[c] : C00002 + C00010 + C00033 + C00080 <==> C00013 + C00020 + C00024	rxn00175
R_thymdt	0	Transport Database	.	FALSE	thymdtransport	C00214[e] --> C00214[c]	rxn10916
R_rxn01923	0	.	.	FALSE	2-Methylpropanoyl-CoAoxygen 2,3-oxidoreductase	[c] : C00007 + 2 C00630 --> 2 C00001 + 2 C03460	rxn01923
R_SRC_C00063#_c	3.23316	SourceFlux	.	FALSE	. source flux	C00063#[b] --> C00063#[c]
R_rxn00179	1000	.	.	TRUE	ATPL-glutamate 5-phosphotransferase	[c] : C00002 + C00025 + C00080 <==> C00008 + C03287	rxn00179
R_rxn00178	0	.	.	TRUE	Acetyl-CoAacetyl-CoA C-acetyltransferase	[c] : 2 C00024 <==> C00010 + C00332	rxn00178
R_rxn01360	0	.	.	FALSE	(S)-Dihydroorotateoxygen oxidoreductase	[c] : C00007 + C00337 --> C00027 + C00295	rxn01360
R_rxn05341	0	.	.	TRUE	(3R)-3-Hydroxyoctanoyl-[acyl-carrier-protein]NADP+ oxidoreductase	[c] : C00006 + C04620 <==> C00005 + C00080 + C05750	rxn05341
R_rxn01925	0	.	.	TRUE	2-methylpropanoyl-CoAenzyme N6-(dihydrolipoyl)lysine	[c] : C00579 + C00630 <==> C00010 + C04424	rxn01925
R_rxn05545	0	.	.	FALSE	Dipeptide transport via ABC system (ala-thr)	C00001[c] + C00002[c] + cpd11582[e] --> C00008[c] + C00009[c] + C00080[c] + cpd11582[c]	rxn05545
R_rxn05544	0	.	.	FALSE	Dipeptide transport via ABC system (ala-leu)	C00001[c] + C00002[c] + cpd11583[e] --> C00008[c] + C00009[c] + C00080[c] + cpd11583[c]	rxn05544
R_rxn05547	0	.	.	FALSE	Dipeptide transport via ABC system (gly-gln)	C00001[c] + C00002[c] + cpd11580[e] --> C00008[c] + C00009[c] + C00080[c] + cpd11580[c]	rxn05547
R_rxn05546	0	.	.	FALSE	Dipeptide transport via ABC system (gly-asn)	C00001[c] + C00002[c] + cpd11581[e] --> C00008[c] + C00009[c] + C00080[c] + cpd11581[c]	rxn05546
R_rxn05541	0	.	.	FALSE	Dipeptide transport via ABC system (ala-glu)	C00001[c] + C00002[c] + cpd11586[e] --> C00008[c] + C00009[c] + C00080[c] + cpd11586[c]	rxn05541
R_rxn05540	0	.	.	FALSE	Dipeptide transport via ABC system (ala-gln)	C00001[c] + C00002[c] + cpd11587[e] --> C00008[c] + C00009[c] + C00080[c] + cpd11587[c]	rxn05540
R_rxn05543	0	.	.	FALSE	Dipeptide transport via ABC system (ala-his)	C00001[c] + C00002[c] + cpd11584[e] --> C00008[c] + C00009[c] + C00080[c] + cpd11584[c]	rxn05543
R_rxn05542	0	.	.	FALSE	Dipeptide transport via ABC system (ala-gly)	C00001[c] + C00002[c] + cpd11585[e] --> C00008[c] + C00009[c] + C00080[c] + cpd11585[c]	rxn05542
R_rxn11268	0	.	.	FALSE	phosphate ABC transporter permease protein	C00013[c] + C00080[c] --> C00013[e] + C00080[e]	rxn11268
R_ESC_C14819_e	0	EscapeFlux	.	FALSE	. escape flux	C14819[e] --> C14819[b]
R_cu2t	0	Transport Database	.	FALSE	cu2transport	C00070[e] --> C00070[c]	rxn05212
R_ornt	0	Transport Database	.	FALSE	orntransport	C00077[e] --> C00077[c]	rxn10824
R_rxn05734	0	.	.	TRUE	aldehyde dehydrogenase (glyoxylate, NAD)	[c] : C00001 + C00003 + C00048 <==> C00004 + 2 C00080 + C00209	rxn05734
R_SRC_C00010#_c	0.194407	SourceFlux	.	FALSE	. source flux	C00010#[b] --> C00010#[c]
R_so4t	1000	Transport Database	.	FALSE	so4transport	C00059[e] --> C00059[c]	rxn05238
R_rxn01868	-1000	.	.	TRUE	p-Cumic alcoholNADP+ oxidoreductase	[c] : C00001 + C00006 + C00576 <==> C00005 + 2 C00080 + C00719	rxn01868
R_rxn01872	-1000	.	.	TRUE	succinyl-CoAenzyme N6-(dihydrolipoyl)lysine S-succinyltransferase	[c] : C00091 + C00579 <==> C00010 + C16254	rxn01872
R_nh4t	-1000	Transport Database	.	TRUE	nh4transport	C01342[c] <==> C01342[e]	.
R_rxn05179	0	.	.	FALSE	L-Isoleucine-ABC transport	C00001[c] + C00002[c] + C00407[e] --> C00008[c] + C00009[c] + C00080[c] + C00407[c]	rxn05179
R_rxn09345	0	.	.	FALSE	Undecaprenyl diphosphate synthase	[c] : 8 C00129 + C00448 --> 8 C00013 + C04574	rxn09345
R_rxn05616	0	.	.	TRUE	magnesium transport in/out via permease (no H+)	C00305[c] <==> C00305[e]	rxn05616
R_rxn01867	1000	.	.	TRUE	p-cumic alcoholNAD+ oxidoreductase	[c] : C00001 + C00003 + C00576 <==> C00004 + 2 C00080 + C00719	rxn01867
R_rxn00190	0	.	.	FALSE	Deamido-NAD+L-glutamine amido-ligase (AMP-forming)	[c] : C00001 + C00002 + C00064 + C00857 --> C00003 + C00013 + C00020 + C00025	rxn00190
R_rxn09188	1000	.	.	TRUE	Proline dehydrogenase	[c] : C00016 + C00148 <==> C01352 + C03912	rxn09188
R_ESC_C00106_e	0	EscapeFlux	.	FALSE	. escape flux	C00106[e] --> C00106[b]
R_rxn08803	0	.	.	TRUE	Lysophospholipase L1 (2-acylglycerophosphoethanolamine, n-C120) (periplasm)	[c] : C00001 + cpd15313 <==> C00080 + C01233 + C02679	rxn08803
R_rxn00711	0	.	.	TRUE	UMPpyrophosphate phosphoribosyltransferase	[c] : C00013 + C00105 <==> C00106 + C00119	rxn00711
R_rxn00710	0	.	.	FALSE	Orotidine-5'-phosphate carboxy-lyase	[c] : C00080 + C01103 --> C00011 + C00105	rxn00710
R_rxn00192	0	.	.	FALSE	Acetyl-CoAL-glutamate N-acetyltransferase	[c] : C00024 + C00025 --> C00010 + C00080 + C00624	rxn00192
R_ESC_cpd15666#_c	2.30212	EscapeFlux	.	FALSE	. escape flux	cpd15666#[c] --> cpd15666#[b]
R_SRC_C00001#_c	866.228	SourceFlux	.	FALSE	. source flux	C00001#[b] --> C00001#[c]
R_SRC_C00079#_c	4.49493	SourceFlux	.	FALSE	. source flux	C00079#[b] --> C00079#[c]
R_SRC_Ala_DASH_Leu_e	0	SourceFlux	.	FALSE	. source flux	Ala-Leu[b] --> Ala-Leu[e]
R_rxn12642	0	.	.	TRUE	aminopeptidase	[c] : C00001 + cpd11584 <==> C00041 + C00135	rxn12642
R_rxn12643	0	.	.	TRUE	aminopeptidase	[c] : C00001 + cpd11583 <==> C00041 + C00123	rxn12643
R_rxn12640	0	.	.	TRUE	aminopeptidase	[c] : C00001 + cpd11586 <==> C00025 + C00041	rxn12640
R_rxn12641	0	.	.	TRUE	aminopeptidase	[c] : C00001 + cpd11585 <==> C00037 + C00041	rxn12641
R_rxn12646	0	.	.	TRUE	aminopeptidase	[c] : C00001 + cpd11580 <==> C00037 + C00064	rxn12646
R_rxn12644	0	.	.	TRUE	aminopeptidase	[c] : C00001 + cpd11582 <==> C00041 + C00188	rxn12644
R_rxn12645	0	.	.	TRUE	aminopeptidase	[c] : C00001 + cpd11581 <==> C00037 + C00152	rxn12645
R_rxn08126	0	.	.	TRUE	Amylomaltase (maltotriose)	[c] : C00208 + C01835 <==> C00267 + C02052	rxn08126
R_rxn01274	0	.	.	FALSE	S-(2-Hydroxyacyl)glutathione hydrolase	[c] : C00001 + C03451 --> C00051 + C00080 + C00256	rxn01274
R_rxn02288	0	.	.	TRUE	Uroporphyrinogen-III carboxy-lyase	[c] : 4 C00080 + C01051 <==> 4 C00011 + C03263	rxn02288
R_rxn02287	0	.	.	TRUE	S-Adenosyl-L-methionineuroporphyrin-III C-methyltransferase	[c] : 2 C00019 + C01051 <==> 2 C00021 + 2 C00080 + C02463	rxn02287
R_rxn02286	0	.	.	FALSE	UDP-N-acetylmuramateL-alanine ligase (ADP-forming)	[c] : C00002 + C00041 + C01050 --> C00008 + C00009 + C00080 + C01212	rxn02286
R_rxn02285	0	.	.	FALSE	UDP-N-acetylmuramateNADP+ oxidoreductase	[c] : C00005 + C00080 + C04631 --> C00006 + C01050	rxn02285
R_rxn03540	0	.	.	TRUE	adenosylcobyric acid synthase (glutamine-hydrolysing)	[c] : 4 C00001 + 4 C00002 + 4 C00064 + C06506 <==> 4 C00008 + 4 C00009 + 4 C00025 + 4 C00080 + C06507	rxn03540
R_rxn02666	0	.	.	FALSE	L-2-amino-3-oxobutanoate decarboxylation (spontaneous)	[c] : C00080 + C03508 --> C00011 + C01888	rxn02666
R_rxn02937	0	.	.	TRUE	2-(Formamido)-N1-(5-phosphoribosyl)acetamidine cyclo-ligase	[c] : C00002 + C04640 <==> C00008 + C00009 + C00080 + C03373	rxn02937
R_nadt	0	Transport Database	.	FALSE	nadtransport	C00003[e] --> C00003[c]	.
R_ESC_C01330_e	0	EscapeFlux	.	FALSE	. escape flux	C01330[e] --> C01330[b]
R_rxn00214	0	.	.	TRUE	UDPglucose 4-epimerase	[c] : C00029 <==> C00052	rxn00214
R_rxn05289	0	.	.	TRUE	TRDR	[c] : C00005 + C00080 + C00343 <==> C00006 + C00342	rxn05289
R_rxn00213	0	.	.	TRUE	UTPalpha-D-glucose-1-phosphate uridylyltransferase	[c] : C00075 + C00103 <==> C00013 + C00029	rxn00213
R_adnt	0	Transport Database	.	FALSE	adntransport	C00212[e] --> C00212[c]	rxn11000
R_rxn00211	0	.	.	TRUE	UDPglucoseNAD+ oxidoreductase	[c] : C00001 + 2 C00003 + C00029 <==> 2 C00004 + 3 C00080 + C00167	rxn00211
R_rxn05040	0	.	.	FALSE	3,4-Dihydroxy-2-butanone 4-phosphate synthase	[c] : C00199 --> C00058 + C00080 + C15556	rxn05040
R_rxn00409	0	.	.	TRUE	ATPnucleoside-diphosphate phosphatransferase	[c] : C00002 + C00112 <==> C00008 + C00063	rxn00409
R_rxn05168	0	.	.	FALSE	L-Valine-ABC transport	C00001[c] + C00002[c] + C00183[e] --> C00008[c] + C00009[c] + C00080[c] + C00183[c]	rxn05168
R_SRC_C00106_e	0	SourceFlux	.	FALSE	. source flux	C00106[b] --> C00106[e]
R_rxn00566	0	.	.	TRUE	L-Cysteine L-homocysteine-lyase (deaminating)	[c] : C00001 + C00097 <==> C01342 + C00022 + C00297	rxn00566
R_rxn05163	0	.	.	FALSE	Putrescine-ABC transport	C00001[c] + C00002[c] + C00134[e] --> C00008[c] + C00009[c] + C00080[c] + C00134[c]	rxn05163
R_rxn03397	0	.	.	FALSE	UDP-L-rhamnoseflavonol-3-O-D-glucoside L-rhamnosyltransferase	[c] : C00019 + C05813 --> C00021 + C00080 + C05814	rxn03397
R_rxn05161	0	.	.	FALSE	L-Leucine-ABC transport	C00001[c] + C00002[c] + C00123[e] --> C00008[c] + C00009[c] + C00080[c] + C00123[c]	rxn05161
R_SRC_gly_DASH_asn_DASH_L_e	0	SourceFlux	.	FALSE	. source flux	gly-asn-L[b] --> gly-asn-L[e]
R_rxn00407	0	.	.	FALSE	CTP aminohydrolase	[c] : C00001 + C00063 + C00080 --> C01342 + C00075	rxn00407
R_rxn05165	0	.	.	FALSE	L-Proline-ABC transport	C00001[c] + C00002[c] + C00148[e] --> C00008[c] + C00009[c] + C00080[c] + C00148[c]	rxn05165
R_rxn01109	1000	.	.	TRUE	beta-D-GlucoseNADP+ 1-oxoreductase	[c] : C00006 + C00221 <==> C00005 + C00080 + C00198	rxn01109
R_rxn01108	-1000	.	.	TRUE	beta-D-GlucoseNAD+ 1-oxoreductase	[c] : C00003 + C00221 <==> C00004 + C00080 + C00198	rxn01108
R_rxn02402	0	.	.	TRUE	Nicotinate-nucleotidepyrophosphate phosphoribosyltransferase	[c] : C00011 + C00013 + C01185 <==> 2 C00080 + C00119 + C03722	rxn02402
R_ESC_C00080#_c	995.765	EscapeFlux	.	FALSE	. escape flux	C00080#[c] --> C00080#[b]
R_ncamt	0	Transport Database	.	FALSE	ncamtransport	C00153[e] --> C00153[c]	rxn10867
R_rxn00816	0	.	.	TRUE	Lactose galactohydrolase	[c] : C00001 + C00243 <==> C00267 + C00124	rxn00816
R_rxn09449	0	.	.	FALSE	fatty-acid--CoA ligase (octadecanoate)	[c] : C00002 + C00010 + C00080 + C01530 --> C00013 + C00020 + C00412	rxn09449
R_rxn01101	0	.	.	TRUE	3-Phospho-D-glycerateNAD+ 2-oxidoreductase	[c] : C00003 + C00197 <==> C00004 + C00080 + C03232	rxn01101
R_rxn01100	-500	.	.	TRUE	ATP3-phospho-D-glycerate 1-phosphotransferase	[c] : C00002 + C00080 + C00197 <==> C00008 + C00236	rxn01100
R_rxn01103	0	.	.	FALSE	3-Phospho-D-glyceroyl phosphate phosphohydrolase	[c] : C00001 + C00236 --> C00009 + 2 C00080 + C00197	rxn01103
R_rxn01102	-1000	.	.	TRUE	ATP(R)-glycerate 3-phosphotransferase	[c] : C00002 + C00258 <==> C00008 + C00197	rxn01102
R_rxn02144	0	.	.	FALSE	4-Carboxymethylbut-3-en-4-olide enol-lactonohydrolase	[c] : C00001 + C03586 --> C00080 + C00846	rxn02144
R_ribflvt	0	Transport Database	.	FALSE	ribflvtransport	C00255[e] --> C00255[c]	rxn05224
R_rxn01106	500	.	.	TRUE	2-Phospho-D-glycerate 2,3-phosphomutase	[c] : C00631 <==> C00197	rxn01106
R_SRC_C00208_e	0	SourceFlux	.	FALSE	. source flux	C00208[b] --> C00208[e]
R_SRC_C00131#_c	0.292428	SourceFlux	.	FALSE	. source flux	C00131#[b] --> C00131#[c]
R_ESC_C00013#_c	14.9961	EscapeFlux	.	FALSE	. escape flux	C00013#[c] --> C00013#[b]
R_rxn03164	0	.	.	FALSE	UDP-N-acetylmuramoyl-L-alanyl-D-glutamyl-meso-2,6-	[c] : C00002 + C00993 + C04877 --> C00008 + C00009 + C00080 + C04882	rxn03164
R_SRC_C00086_e	0	SourceFlux	.	FALSE	. source flux	C00086[b] --> C00086[e]
R_rxn00293	0	.	.	TRUE	UTPN-acetyl-alpha-D-glucosamine-1-phosphate uridylyltransferase	[c] : C00075 + C04501 <==> C00013 + C00043	rxn00293
R_rxn08797	0	.	.	TRUE	Lysophospholipase L1 (2-acylglycerophosphotidate, n-C140) (periplasm)	[c] : C00001 + cpd15331 <==> C00080 + C00623 + C06424	rxn08797
R_SRC_C00041#_c	12.4485	SourceFlux	.	FALSE	. source flux	C00041#[b] --> C00041#[c]
R_ESC_C00038_e	0	EscapeFlux	.	FALSE	. escape flux	C00038[e] --> C00038[b]
R_ESC_C00073_e	0	EscapeFlux	.	FALSE	. escape flux	C00073[e] --> C00073[b]
R_pydxt	0	Transport Database	.	FALSE	pydxtransport	C00250[e] --> C00250[c]	rxn12666
R_rxn02345	1000	.	.	TRUE	(S)-3-Hydroxybutanoyl-CoA 3-epimerase	[c] : C01144 <==> C03561	rxn02345
R_SRC_C00003#_c	0.194407	SourceFlux	.	FALSE	. source flux	C00003#[b] --> C00003#[c]
R_SRC_C00152#_c	5.84212	SourceFlux	.	FALSE	. source flux	C00152#[b] --> C00152#[c]
R_phe_Lt	0	Transport Database	.	FALSE	phe-Ltransport	C00079[e] --> C00079[c]	rxn11018
R_rxn10052	0	.	.	TRUE	adenylate kinase (Inorganic triphosphate)	[c] : C00020 + C00080 + C00536 <==> C00008 + C00013	rxn10052
R_rxn00321	0	.	.	TRUE	L-Lysine 2,3-aminomutase	[c] : C00047 <==> C01142	rxn00321
R_ESC_C00243_e	0	EscapeFlux	.	FALSE	. escape flux	C00243[e] --> C00243[b]
R_rxn03910	0	.	.	TRUE	2-Phospho-4-(cytidine 5'-diphospho)-2-C-methyl-D-erythritol	[c] : C11436 <==> C00055 + C11453	rxn03910
R_rxn08796	0	.	.	TRUE	Lysophospholipase L1 (2-acylglycerophosphotidate, n-C120) (periplasm)	[c] : C00001 + cpd15325 <==> C00080 + C00623 + C02679	rxn08796
R_rxn00328	0	.	.	TRUE	4-Hydroxy-2-oxoglutarate glyoxylate-lyase	[c] : C05946 <==> C00022 + C00048	rxn00328
R_SRC_C00716#_c	5.22034	SourceFlux	.	FALSE	. source flux	C00716#[b] --> C00716#[c]
R_phemet	0	Transport Database	.	FALSE	phemetransport	C00032[e] --> C00032[c]	rxn10919
R_clt	1000	Transport Database	.	FALSE	cltransport	C00698[e] --> C00698[c]	rxn10473
R_rxn05293	0	.	.	FALSE	MECDPDH	[c] : C00004 + C00080 + C11453 --> C00001 + C00003 + C11811	rxn05293
R_rxn01362	0	.	.	TRUE	Orotidine-5'-phosphatepyrophosphate phosphoribosyltransferase	[c] : C00013 + C01103 <==> C00119 + C00295	rxn01362
R_rxn00285	0	.	.	TRUE	SuccinateCoA ligase (ADP-forming)	[c] : C00002 + C00010 + C00042 <==> C00008 + C00009 + C00091	rxn00285
R_pit	1000	Transport Database	.	FALSE	pitransport	C00009[e] --> C00009[c]	.
R_ESC_C00378_e	0	EscapeFlux	.	FALSE	. escape flux	C00378[e] --> C00378[b]
R_rxn00283	-1000	.	.	TRUE	L-Alanine racemase	[c] : C00041 <==> C00133	rxn00283
R_rxn01834	0	.	.	TRUE	(R)-S-Lactoylglutathione methylglyoxal-lyase (isomerizing)	[c] : C03451 <==> C00051 + C00546	rxn01834
R_SRC_C00407_e	0	SourceFlux	.	FALSE	. source flux	C00407[b] --> C00407[e]
R_rxn00288	0	.	.	TRUE	Succinate(acceptor) oxidoreductase	[c] : C00016 + C00042 <==> C00122 + C01352	rxn00288
R_SRC_cpd11581_e	0	SourceFlux	.	FALSE	. source flux	cpd11581[b] --> cpd11581[e]
R_rxn10213	0	.	.	FALSE	stearoyl-1-acylglycerol-3-phosphate O-acyltransferase	[c] : C00412 + cpd15329 --> C00010 + cpd15526	rxn10213
R_rxn10212	0	.	.	FALSE	myristoyl-1-acylglycerol-3-phosphate O-acyltransferase	[c] : C02593 + cpd15331 --> C00010 + cpd15522	rxn10212
R_rxn10211	0	.	.	FALSE	palmitoyl-1-acylglycerol-3-phosphate O-acyltransferase	[c] : C00154 + cpd15327 --> C00010 + cpd15524	rxn10211
R_rxn05195	0	.	.	FALSE	Fe3+-ABC transport	C00001[c] + C00002[c] + C14819[e] --> C00008[c] + C00009[c] + C00080[c] + C14819[c]	rxn05195
R_rxn05440	0	.	.	FALSE	7-methyl-trans-oct-2-enoyl-ACPNAD+ oxidoreductase (A-specific)	[c] : C00004 + C00080 + cpd11527 --> C00003 + cpd11528	rxn05440
R_rxn05441	0	.	.	FALSE	9-methyl-trans-dec-2-enoyl-ACPNAD+ oxidoreductase (A-specific)	[c] : C00004 + C00080 + cpd11531 --> C00003 + cpd11532	rxn05441
R_rxn08823	0	.	.	TRUE	Lysophospholipase L2 (2-acylglycerophosphotidate, n-C181)	[c] : C00001 + cpd15357 <==> C00080 + C00623 + cpd15269	rxn08823
R_rxn08127	0	.	.	TRUE	Amylomaltase (maltotetraose)	[c] : C00208 + C02052 <==> C00267 + C06218	rxn08127
R_rxn08128	0	.	.	TRUE	Amylomaltase (maltopentaose)	[c] : C00208 + C06218 <==> C00267 + C01936	rxn08128
R_rxn08129	0	.	.	TRUE	Amylomaltase (maltohexaose)	[c] : C00208 + C01936 <==> C00267 + C06216	rxn08129
R_rxn10219	0	.	.	FALSE	isohexadecanoyl-1-acylglycerol-3-phosphate O-acyltransferase	[c] : cpd11441 + cpd15676 --> C00010 + cpd15682	rxn10219
R_rxn02789	0	.	.	TRUE	2-Isopropylmalate hydro-lyase	[c] : C02504 <==> C00001 + C02631	rxn02789
R_rxn05448	0	.	.	FALSE	10-methyl-trans-undec-2-enoyl-ACPNAD+ oxidoreductase (A-specific)	[c] : C00004 + C00080 + cpd11560 --> C00003 + cpd11561	rxn05448
R_rxn00882	0	.	.	FALSE	myo-Inositol 4-phosphate phosphahydrolase	[c] : C00001 + C03546 --> C00009 + C00080 + C00137	rxn00882
R_rxn00881	0	.	.	TRUE	myo-Inositol 1-phosphate phosphahydrolase	[c] : C00001 + C01177 <==> C00009 + C00080 + C00137	rxn00881
R_SRC_C00183#_c	10.2464	SourceFlux	.	FALSE	. source flux	C00183#[b] --> C00183#[c]
R_rxn08312	0	.	.	TRUE	CDP-diacylglycerol synthetase (n-C181)	[c] : C00063 + cpd15527 <==> C00013 + cpd15420	rxn08312
R_rxn08311	0	.	.	TRUE	CDP-diacylglycerol synthetase (n-C180)	[c] : C00063 + cpd15526 <==> C00013 + cpd15421	rxn08311
R_rxn08310	0	.	.	TRUE	CDP-diacylglycerol synthetase (n-C161)	[c] : C00063 + cpd15525 <==> C00013 + cpd15418	rxn08310
R_rxn03437	0	.	.	FALSE	(R)-2,3-Dihydroxy-3-methylpentanoate hydro-lyase	[c] : C04104 --> C00001 + C03465	rxn03437
R_rxn03436	0	.	.	TRUE	(S)-2-Aceto-2-hydroxybutanoateNADP+ oxidoreductase (isomerizing)	[c] : C00659 <==> C14463	rxn03436
R_rxn09657	0	.	.	FALSE	Thiamine transport in via proton symport	C00080[e] + C00378[e] --> C00080[c] + C00378[c]	rxn09657
R_rxn04464	0	.	.	TRUE	5,10-methylenetetrahydrofolate,FADH2dUMP C-methyltransferase	[c] : C00143 + C00365 + C01352 <==> C00016 + C00101 + C00364	rxn04464
R_SRC_C00059_e	0	SourceFlux	.	FALSE	. source flux	C00059[b] --> C00059[e]
R_malttrt	0	Transport Database	.	FALSE	malttrtransport	C01835[e] --> C01835[c]	.
R_SRC_C15998_e	0	SourceFlux	.	FALSE	. source flux	C15998[b] --> C15998[e]
R_rxn03536	1000	.	.	TRUE	Adenosyl cobinamide kinase	[c] : C00002 + C06508 <==> C00008 + C00080 + C06509	rxn03536
R_rxn03537	0	.	.	TRUE	Adenosyl cobinamide phosphate guanyltransferase	[c] : C00044 + C00080 + C06509 <==> C00013 + C06510	rxn03537
R_rxn03534	0	.	.	TRUE	Precorrin 5 = Precorrin 6X	[c] : C00001 + C00019 + C06416 <==> C00021 + C00033 + 2 C00080 + C06320	rxn03534
R_rxn03535	0	.	.	TRUE	ATPcob(I)yrinic acid-a,c-diamide Cobeta-adenosyltransferase	[c] : C00002 + C06505 <==> C00536 + C06506	rxn03535
R_rxn05418	0	.	.	TRUE	8-methyl-3-oxo-nonanoyl-ACPNADP+ oxidoreductase	[c] : C00005 + C00080 + cpd11554 <==> C00006 + cpd11555	rxn05418
R_rxn01406	0	.	.	TRUE	S-Adenosylmethioninamineputrescine 3-aminopropyltransferase	[c] : C00134 + C01137 <==> C00080 + C00170 + C00315	rxn01406
R_SRC_C00120_e	0	SourceFlux	.	FALSE	. source flux	C00120[b] --> C00120[e]
R_rxn00139	-1000	.	.	TRUE	AMPpyrophosphate phosphoribosyltransferase	[c] : C00013 + C00020 <==> C00119 + C00147	rxn00139
R_rxn00138	0	.	.	FALSE	Deamino-NAD+ammonia ligase (AMP-forming)	[c] : C00002 + C01342 + C00857 --> C00003 + C00013 + C00020	rxn00138
R_rxn00137	0	.	.	TRUE	Adenosine 3',5'-bisphosphate 3'(2')-phosphohydrolase	[c] : C00001 + C00054 <==> C00009 + C00020 + C00080	rxn00137
R_SRC_cpd17043_c	0	SourceFlux	.	FALSE	. source flux	cpd17043[b] --> cpd17043[c]
R_rxn00134	-1000	.	.	TRUE	ATPadenosine 5'-phosphotransferase	[c] : C00002 + C00212 <==> C00008 + C00020	rxn00134
R_SRC_cpd17041_c	0	SourceFlux	.	FALSE	. source flux	cpd17041[b] --> cpd17041[c]
R_rxn01211	0	.	.	TRUE	5,10-Methenyltetrahydrofolate 5-hydrolase(decyclizing)	[c] : C00001 + C00445 <==> C00080 + C00234	rxn01211
R_rxn01210	0	.	.	FALSE	10-FormyltetrahydrofolateL-glutamate ligase (ADP-forming)	[c] : C00002 + C00025 + C00234 --> C00008 + C00009 + C00080 + C05928	rxn01210
R_rxn01213	0	.	.	FALSE	Dimethylallyl-diphosphateisopentenyl-diphosphate	[c] : C00129 + C00235 --> C00013 + C00341	rxn01213
R_rxn01964	-1000	.	.	TRUE	L-Serine hydro-lyase (adding indoleglycerol-phosphate)	[c] : C00716 + C03506 <==> C00001 + C00078 + C00118	rxn01964
R_SRC_C00001_e	1000	SourceFlux	.	FALSE	. source flux	C00001[b] --> C00001[e]
R_rxn08838	0	.	.	TRUE	Lysophospholipase L2 (2-acylglycerophosphoethanolamine, n-C120)	[c] : C00001 + cpd15336 <==> C00080 + C01233 + C02679	rxn08838
R_rxn01219	0	.	.	TRUE	ATPCMP phosphotransferase	[c] : C00002 + C00239 <==> C00008 + C00705	rxn01219
R_sucrt	0	Transport Database	.	FALSE	sucrtransport	C00089[e] --> C00089[c]	.
R_rxn00992	0	.	.	TRUE	(R)-3-HydroxybutanoateNAD+ oxidoreductase	[c] : C00003 + C01089 <==> C00004 + C00080 + C00164	rxn00992
R_rxn05223	0	.	.	FALSE	Biotin ABC transporter	C00001[c] + C00002[c] + C00120[e] --> C00008[c] + C00009[c] + C00080[c] + C00120[c]	rxn05223
R_rxn08707	0	.	.	TRUE	Heme O synthase	[c] : C00001 + C00032 + C00448 <==> C00013 + C15672
R_rxn05225	-1000	.	.	TRUE	glucose/mannoseH+ permease	C00267[e] + C00080[c] + C00936[c] <==> C00267[c] + C00080[e] + C00936[e]	rxn05225
R_rxn10210	0	.	.	FALSE	isohexadecanoyl-glycerol-3-phosphate O-acyltransferase	[c] : C00623 + cpd11441 --> C00010 + cpd15676	rxn10210
R_rxn05343	0	.	.	FALSE	Octanoyl-[acyl-carrier protein]malonyl-[acyl-carrier-protein]	[c] : C00080 + C05752 + C01209 --> C00011 + C05753 + C00229	rxn05343
R_rxn05342	0	.	.	TRUE	(3R)-3-Hydroxytetradecanoyl-[acyl-carrier-protein]NADP+	[c] : C00006 + C04688 <==> C00005 + C00080 + C05759	rxn05342
R_rxn05613	0	.	.	FALSE	L-methionine S-oxide transport via ABC system	C00001[c] + C00002[c] + C02989[e] --> C00008[c] + C00009[c] + C00080[c] + C02989[c]	rxn05613
R_rxn00952	0	.	.	TRUE	O-Acetyl-L-homoserine acetate-lyase (adding methanethiol)	[c] : C00297 + C01077 <==> C00033 + C00080 + C05330	rxn00952
R_rxn05347	0	.	.	FALSE	Acyl-[acyl-carrier-protein]malonyl-[acyl-carrier-protein]	[c] : C00080 + C01209 + C03939 --> C00011 + C05744 + C00229	rxn05347
R_rxn05346	0	.	.	FALSE	butyryl-[acyl-carrier protein]malonyl-[acyl-carrier-protein]	[c] : C00080 + C05745 + C01209 --> C00011 + C05746 + C00229	rxn05346
R_rxn05345	0	.	.	FALSE	dodecanoyl-[acyl-carrier-protein]malonyl-[acyl-carrier-protein]	[c] : C00080 + C05223 + C01209 --> C00011 + C05759 + C00229	rxn05345
R_rxn12845	0	.	.	TRUE	Gly-Leu aminopeptidase	[c] : C00001 + cpd15604 <==> C00037 + C00123	rxn12845
R_SRC_C00019#_c	0.194407	SourceFlux	.	FALSE	. source flux	C00019#[b] --> C00019#[c]
R_rxn00777	0	.	.	TRUE	D-Ribose-5-phosphate ketol-isomerase	[c] : C03736 <==> C00199	rxn00777
R_rxn05349	0	.	.	TRUE	acetyl-CoA[acyl-carrier-protein] S-acetyltransferase	[c] : C00024 + C00229 <==> C00010 + C03939	rxn05349
R_rxn05348	0	.	.	FALSE	Decanoyl-[acyl-carrier protein]malonyl-[acyl-carrier-protein]	[c] : C00080 + C05755 + C01209 --> C00011 + C05756 + C00229	rxn05348
R_rxn00299	0	.	.	FALSE	GTP 7,8-8,9-dihydrolase	[c] : C00001 + C00044 --> C00058 + C00080 + C04895	rxn00299
R_rxn03541	1000	.	.	TRUE	adenosylcobinamide amidohydrolase	[c] : C03194 + C06507 <==> C00001 + C06508	rxn03541
R_rxn03236	0	.	.	TRUE	4a-hydroxytetrahydrobiopterin hydro-lyase	[c] : C15522 <==> C00001 + C00268	rxn03236
R_acact	0	Transport Database	.	FALSE	acactransport	C00164[c] --> C00164[e]	.
R_rxn09978	0	.	.	TRUE	beta-glucosidase (methyl-alpha-D-glucoside)	[c] : C00001 + cpd15584 <==> C00267 + C00132	rxn09978
R_SRC_C00134_e	0	SourceFlux	.	FALSE	. source flux	C00134[b] --> C00134[e]
R_SRC_C00175_e	0	SourceFlux	.	FALSE	. source flux	C00175[b] --> C00175[e]
R_arg_Lt	0	Transport Database	.	FALSE	arg-Ltransport	C00062[e] --> C00062[c]	rxn10840
R_rxn01492	250	.	.	TRUE	ATPD-fructose-1-phosphate 6-phosphotransferase	[c] : C00002 + C01094 <==> C00008 + C00354	rxn01492
R_SRC_C00245_e	0	SourceFlux	.	FALSE	. source flux	C00245[b] --> C00245[e]
R_SRC_C00075#_c	3.49181	SourceFlux	.	FALSE	. source flux	C00075#[b] --> C00075#[c]
R_ESC_Ala_DASH_Leu_e	0	EscapeFlux	.	FALSE	. escape flux	Ala-Leu[e] --> Ala-Leu[b]
R_rxn01985	0	.	.	TRUE	Deoxyinosineorthophosphate ribosyltransferase	[c] : C00009 + C00080 + C05512 <==> C00262 + C00672	rxn01985
R_rxn10217	0	.	.	FALSE	isopentadecanoyl-1-acylglycerol-3-phosphate O-acyltransferase	[c] : cpd11437 + cpd15674 --> C00010 + cpd15680	rxn10217
R_rxn01987	0	.	.	TRUE	Deoxyribokinase	[c] : C00008 + C00673 <==> C00002 + C01801	rxn01987
R_ESC_L_DASH_alanylglycine_e	0	EscapeFlux	.	FALSE	. escape flux	L-alanylglycine[e] --> L-alanylglycine[b]
R_rxn12512	0	.	.	FALSE	(R)-4'-PhosphopantothenateL-cysteine ligase	[c] : C00002 + C00097 + C03492 --> C00013 + C00020 + C04352	rxn12512
R_SRC_C14818#_c	0.194407	SourceFlux	.	FALSE	. source flux	C14818#[b] --> C14818#[c]
R_rxn08551	0	.	.	FALSE	glycerol-3-phosphate acyltransferase (C180)	[c] : C00623 + cpd15268 --> C00229 + cpd15329	rxn08551
R_rxn08550	0	.	.	FALSE	glycerol-3-phosphate acyltransferase (C161)	[c] : C00623 + C04364 --> C00229 + cpd15326	rxn08550
R_rxn08552	0	.	.	FALSE	glycerol-3-phosphate acyltransferase (C181)	[c] : C00623 + C01203 --> C00229 + cpd15328	rxn08552
R_rxn05170	0	.	.	FALSE	Maltose-ABC transport	C00001[c] + C00002[c] + C00208[e] --> C00008[c] + C00009[c] + C00080[c] + C00208[c]	rxn05170
R_rxn02775	0	.	.	TRUE	S-Adenosyl-L-methionineprecorrin-4 C20-methyltransferase	[c] : C00019 + C00080 + C02463 <==> C00021 + C05772	rxn02775
R_acetonet	0	Transport Database	.	FALSE	acetonetransport	C00207[c] --> C00207[e]	.
R_rxn09979	0	.	.	TRUE	beta-glucosidase	[c] : C00001 + cpd15585 <==> C00267 + C00132	rxn09979
R_rxn00148	1000	.	.	TRUE	ATPpyruvate O2-phosphotransferase	[c] : C00002 + C00022 <==> C00008 + C00074	rxn00148
R_rxn10207	0	.	.	FALSE	isotetradecanoyl-glycerol-3-phosphate O-acyltransferase	[c] : C00623 + cpd11435 --> C00010 + cpd15673	rxn10207
R_strch2t	0	Transport Database	.	FALSE	strch2transport	C00369[e] --> C00369[c]	.
R_SRC_cpd15665#_c	2.30212	SourceFlux	.	FALSE	. source flux	cpd15665#[b] --> cpd15665#[c]
R_ESC_cpd11416_c	0	EscapeFlux	.	FALSE	. escape flux	cpd11416[c] --> cpd11416[b]
R_rxn00141	0	.	.	TRUE	S-Adenosyl-L-homocysteine hydrolase	[c] : C00001 + C00021 <==> C05330 + C00212	rxn00141
R_mobdt	0	Transport Database	.	FALSE	mobdtransport	C06232[e] --> C06232[c]	.
R_rxn06335	0	.	.	TRUE	(S)-2-methylbutanoyl-CoAenzyme N6-(dihydrolipoyl)lysine	[c] : C00579 + C01033 <==> C00010 + C15979	rxn06335
R_rxn00145	-1000	.	.	TRUE	(S)-Lactateferricytochrome-c 2-oxidoreductase	[c] : 2 C01070 + C00186 <==> C00022 + 2 C00080 + 2 C01071	rxn00145
R_trp_Lt	0	Transport Database	.	FALSE	trp-Ltransport	C00078[e] --> C00078[c]	rxn05222
R_rxn08807	0	.	.	TRUE	Lysophospholipase L1 (2-acylglycerophosphoethanolamine, n-C161) (periplasm)	[c] : C00001 + cpd15317 <==> C00080 + C01233 + cpd15237	rxn08807
R_rxn05197	-1000	.	.	TRUE	Uracil ion-coupled transport	C00080[e] + C00106[e] <==> C00080[c] + C00106[c]	rxn05197
R_rxn05538	0	.	.	FALSE	Dipeptide transport via ABC system (gly-pro-L)	C00001[c] + C00002[c] + cpd11588[e] --> C00008[c] + C00009[c] + C00080[c] + cpd11588[c]	rxn05538
R_rxn05539	0	.	.	FALSE	Dipeptide transport via ABC system (cgly)	C00001[c] + C00002[c] + C01419[e] --> C00008[c] + C00009[c] + C00080[c] + C01419[c]	rxn05539
R_rxn08806	0	.	.	TRUE	Lysophospholipase L1 (2-acylglycerophosphoethanolamine, n-C160) (periplasm)	[c] : C00001 + cpd15316 <==> C00080 + C00249 + C01233	rxn08806
R_rxn05534	0	.	.	FALSE	Dipeptide transport via ABC system (gly-glu)	C00001[c] + C00002[c] + cpd11592[e] --> C00008[c] + C00009[c] + C00080[c] + cpd11592[c]	rxn05534
R_rxn05535	0	.	.	FALSE	Dipeptide transport via ABC system (gly-met)	C00001[c] + C00002[c] + cpd11591[e] --> C00008[c] + C00009[c] + C00080[c] + cpd11591[c]	rxn05535
R_rxn06586	0	.	.	TRUE	3-methylbutanoyl-CoAenzyme N6-(dihydrolipoyl)lysine	[c] : C00579 + C02939 <==> C00010 + C15975	rxn06586
R_rxn08839	0	.	.	TRUE	Lysophospholipase L2 (2-acylglycerophosphoethanolamine, n-C140)	[c] : C00001 + cpd15337 <==> C00080 + C01233 + C06424	rxn08839
R_rxn05533	0	.	.	FALSE	Dipeptide transport via ABC system (ala-asp)	C00001[c] + C00002[c] + cpd11593[e] --> C00008[c] + C00009[c] + C00080[c] + cpd11593[c]	rxn05533
R_SRC_C00025#_c	6.37322	SourceFlux	.	FALSE	. source flux	C00025#[b] --> C00025#[c]
R_glyt	0	Transport Database	.	FALSE	glytransport	C00037[e] --> C00037[c]	rxn05218
R_rxn05425	0	.	.	FALSE	10-methyl-undecanoyl-ACPmalonyl-[acyl-carrier-protein] C-acyltransferase (decarboxylating)	[c] : C00080 + C01209 + cpd11561 --> C00011 + C00229 + cpd11562	rxn05425
R_SRC_C00188#_c	6.14005	SourceFlux	.	FALSE	. source flux	C00188#[b] --> C00188#[c]
R_rxn00395	-1000	.	.	TRUE	L-Arginine iminohydrolase	[c] : C00001 + C00062 <==> C01342 + C00327	rxn00395
R_rxn05422	0	.	.	TRUE	10-methyl-3-oxo-undecanoyl-ACPNADP+ oxidoreductase	[c] : C00005 + C00080 + cpd11558 <==> C00006 + cpd11559	rxn05422
R_rxn09692	0	.	.	TRUE	choline transport via proton symport	C00080[e] + C00114[e] <==> C00080[c] + C00114[c]	rxn09692
R_rxn09272	1000	.	.	TRUE	succinate dehydrogenase (irreversible)	[c] : C00042 + C17569 <==> C00122 + C00390	rxn09272
R_ESC_C00208_e	0	EscapeFlux	.	FALSE	. escape flux	C00208[e] --> C00208[b]
R_rxn08802	0	.	.	TRUE	Lysophospholipase L1 (2-acylglycerophosphotidate, n-C181) (periplasm)	[c] : C00001 + cpd15328 <==> C00080 + C00623 + cpd15269	rxn08802
R_rxn05737	0	.	.	FALSE	FMN-dependent monooxygenase (taurine)	[c] : C00007 + C00245 + C01847 --> C00001 + C00061 + C00094 + C06735	rxn05737
R_SRC_C00037#_c	14.832	SourceFlux	.	FALSE	. source flux	C00037#[b] --> C00037#[c]
R_rxn05231	0	.	.	TRUE	Ribonucleotide reductase ADP	[c] : C00008 + C00342 <==> C00001 + C00206 + C00343	rxn05231
R_rxn05172	0	.	.	FALSE	Taurine-ABC transport	C00001[c] + C00002[c] + C00245[e] --> C00008[c] + C00009[c] + C00080[c] + C00245[c]	rxn05172
R_rxn00441	1000	.	.	FALSE	2-OxoglutarateThiamin diphosphate 2-oxidoreductase(decarboxylating	[c] : C00026 + C00068 + C00080 --> C00011 + C05381	rxn00441
R_rxn09210	0	.	.	FALSE	Phosphatidylserine syntase (n-C180)	[c] : C00716 + cpd15421 --> C00055 + C00080 + cpd15557	rxn09210
R_rxn00726	0	.	.	FALSE	Chorismate pyruvate-lyase (amino-accepting)	[c] : C01342 + C00251 --> C00001 + C00022 + C00080 + C00108	rxn00726
R_rxn00727	0	.	.	FALSE	Chorismate pyruvate-lyase (amino-accepting)	[c] : C00064 + C00251 --> C00022 + C00025 + C00080 + C00108	rxn00727
R_rxn08800	0	.	.	TRUE	Lysophospholipase L1 (2-acylglycerophosphotidate, n-C161) (periplasm)	[c] : C00001 + cpd15326 <==> C00080 + C00623 + cpd15237	rxn08800
R_SRC_cpd17042_c	0	SourceFlux	.	FALSE	. source flux	cpd17042[b] --> cpd17042[c]
R_rxn00449	0	.	.	TRUE	rxn00449	[c] : C00072 + C00080 <==> C03289	rxn00449
R_rxn08309	0	.	.	TRUE	CDP-diacylglycerol synthetase (n-C160)	[c] : C00063 + cpd15524 <==> C00013 + cpd15419	rxn08309
R_ESC_met_DASH_L_DASH_ala_DASH_L_e	0	EscapeFlux	.	FALSE	. escape flux	met-L-ala-L[e] --> met-L-ala-L[b]
R_rxn02185	0	.	.	TRUE	2-Acetolactate pyruvate-lyase (carboxylating)	[c] : C00068 + C06010 <==> C00022 + C05125	rxn02185
R_rxn02186	1000	.	.	TRUE	2,3-Dihydroxy-3-methylbutanoateNADP+ oxidoreductase (isomerizing)	[c] : C00005 + C00080 + C06010 <==> C00006 + C04039	rxn02186
R_rxn02187	-1000	.	.	TRUE	2-Acetolactate methylmutase	[c] : C06010 <==> C04181	rxn02187
R_SRC_C01835_e	0	SourceFlux	.	FALSE	. source flux	C01835[b] --> C01835[e]
R_rxn10214	0	.	.	FALSE	isoheptadecanoyl-1-acylglycerol-3-phosphate O-acyltransferase	[c] : cpd11432 + cpd15671 --> C00010 + cpd15677	rxn10214
R_rxn01664	0	.	.	FALSE	2-Aminoadipate 6-semialdehyde	[c] : C04076 --> C00001 + C00080 + C00450	rxn01664
R_rxn08469	0	.	.	FALSE	FMNH2-dependent monooxygenase (ethanesulfonate)	[c] : C00007 + C01847 + cpd11579 --> C00001 + C00061 + C00084 + C00094	rxn08469
R_rxn03435	0	.	.	TRUE	(R)-2,3-Dihydroxy-3-methylpentanoateNADP+ oxidoreductase	[c] : C00006 + C04104 <==> C00005 + C00080 + C14463	rxn03435
R_rxn08040	0	.	.	TRUE	UDP-N-acetylglucosamineundecaprenylphosphate N-acetylglucosamine -1-phosphate transferase	[c] : C00043 + C17556 <==> C00105 + C01289	rxn08040
R_ESC_C00080_e	0	EscapeFlux	.	FALSE	. escape flux	C00080[e] --> C00080[b]
R_rxn00675	0	.	.	FALSE	Propinol adenylateCoA ligase (AMP-forming)	[c] : C00010 + C05983 --> C00020 + C00100	rxn00675
R_rxn05340	0	.	.	TRUE	(3R)-3-Hydroxydodecanoyl-[acyl-carrier-protein]NADP+ oxidoreductase	[c] : C00006 + C05757 <==> C00005 + C00080 + C05756	rxn05340
R_rxn03538	0	.	.	TRUE	Adenosylcobalamin 5'-phosphate synthase	[c] : C05775 + C06510 <==> C00144 + C00194	rxn03538
R_rxn10228	0	.	.	FALSE	isotetradecanoyl-CDPdiacylglycerol-serine O-phosphatidyltransferase	[c] : C00716 + cpd15685 --> C00055 + C00080 + cpd15691	rxn10228
R_rxn01019	0	.	.	TRUE	Carbamoyl-phosphateL-ornithine carbamoyltransferase	[c] : C00077 + C00169 <==> C00009 + 2 C00080 + C00327	rxn01019
R_rxn10174	0	.	.	FALSE	maltohexaose transport via ABC system	C00001[c] + C00002[c] + C01936[e] --> C00008[c] + C00009[c] + C00080[c] + C01936[c]	rxn10174
R_rxn07295	0	.	.	FALSE	glycine oxidase	[c] : C00037 --> 3 C00080 + C15809	rxn07295
R_rxn01018	0	.	.	FALSE	Carbamoyl-phosphateL-aspartate carbamoyltransferase	[c] : C00049 + C00169 --> C00009 + 2 C00080 + C00438	rxn01018
R_rxn01917	-1000	.	.	TRUE	ATPN-acetyl-L-glutamate 5-phosphotransferase	[c] : C00002 + C00080 + C00624 <==> C00008 + C04133	rxn01917
R_glu_Lt	0	Transport Database	.	FALSE	glu-Ltransport	C00025[e] --> C00025[c]	rxn10917
R_rxn00085	1000	.	.	TRUE	L-GlutamateNADP+ oxidoreductase (transaminating)	[c] : C00006 + 2 C00025 <==> C00005 + C00026 + C00064 + C00080	rxn00085
R_rxn08307	0	.	.	TRUE	CDP-diacylglycerol synthetase (n-C140)	[c] : C00063 + cpd15522 <==> C00013 + cpd15423	rxn08307
R_ESC_gly_DASH_asp_DASH_L_e	0	EscapeFlux	.	FALSE	. escape flux	gly-asp-L[e] --> gly-asp-L[b]
R_rxn00789	0	.	.	TRUE	1-(5-Phospho-D-ribosyl)-ATPpyrophosphate phosphoribosyl-transferase	[c] : C00013 + C02739 <==> C00002 + C00119	rxn00789
R_rxn11702	0	.	.	FALSE	2-succinyl-5-enolpyruvyl-6-hydroxy-3-cyclohexene-1-carboxylate	[c] : C00026 + C00080 + C00885 --> C00011 + C16519	rxn11702
R_rxn00364	0	.	.	TRUE	ATPCMP phosphotransferase	[c] : C00002 + C00055 <==> C00008 + C00112	rxn00364
R_ESC_C00011_e	500	EscapeFlux	.	FALSE	. escape flux	C00011[e] --> C00011[b]
R_rxn03891	0	.	.	TRUE	trans-hexaprenyltranstransferase	[c] : C00129 + C01230 <==> C00013 + C04216	rxn03891
R_rxn05192	0	.	.	FALSE	Crotono-betaine ABC transport	C00001[c] + C00002[c] + C11458[e] --> C00008[c] + C00009[c] + C00080[c] + C11458[c]	rxn05192
R_rxn00361	0	.	.	TRUE	ATPadenylylsulfate 3'-phosphotransferase	[c] : C00002 + C00224 <==> C00008 + C00053	rxn00361
R_rxn01000	0	.	.	FALSE	Prephenate hydro-lyase (decarboxylating)	[c] : C00080 + C00254 --> C00001 + C00011 + C00166	rxn01000
R_rxn00509	0	.	.	TRUE	Succinate-semialdehydeNADP+ oxidoreductase	[c] : C00001 + C00006 + C00232 <==> C00005 + C00042 + 2 C00080	rxn00509
R_rxn05392	0	.	.	FALSE	7-methyl-octanoyl-ACPmalonyl-[acyl-carrier-protein] C-acyltransferase (decarboxylating)	[c] : C00080 + C01209 + cpd11528 --> C00011 + C00229 + cpd11529	rxn05392
R_rxn09209	0	.	.	FALSE	Phosphatidylserine syntase (n-C161)	[c] : C00716 + cpd15418 --> C00055 + C00080 + cpd15556	rxn09209
R_val_Lt	0	Transport Database	.	FALSE	val-Ltransport	C00183[e] --> C00183[c]	rxn05245
R_rxn05396	0	.	.	FALSE	9-methyl-decanoyl-ACPmalonyl-[acyl-carrier-protein] C-acyltransferase (decarboxylating)	[c] : C00080 + C01209 + cpd11532 --> C00011 + C00229 + cpd11533	rxn05396
R_rxn05397	0	.	.	TRUE	11-methyl-3-oxo-dodecanoyl-ACPNADP+ oxidoreductase	[c] : C00005 + C00080 + cpd11533 <==> C00006 + cpd11534	rxn05397
R_rxn09202	0	.	.	TRUE	Phosphatidylserine decarboxylase (n-C180)	[c] : 2 C00080 + cpd15557 <==> C00011 + cpd15533	rxn09202
R_dribt	0	Transport Database	.	FALSE	dribtransport	C01801[e] --> C01801[c]	.
R_rxn01509	0	.	.	TRUE	ATP(d)GMP phosphotransferase	[c] : C00002 + C00362 <==> C00008 + C00361	rxn01509
R_rxn09201	0	.	.	TRUE	Phosphatidylserine decarboxylase (n-C161)	[c] : 2 C00080 + cpd15556 <==> C00011 + cpd15532	rxn09201
R_rxn09206	0	.	.	FALSE	Phosphatidylserine syntase (n-C140)	[c] : C00716 + cpd15423 --> C00055 + C00080 + cpd15553	rxn09206
R_rxn09207	0	.	.	FALSE	Phosphatidylserine syntase (n-C141)	[c] : C00716 + cpd15422 --> C00055 + C00080 + cpd15554	rxn09207
R_rxn09205	0	.	.	FALSE	Phosphatidylserine syntase (n-C120)	[c] : C00716 + cpd15417 --> C00055 + C00080 + cpd15552	rxn09205
R_rxn05400	0	.	.	FALSE	11-methyl-dodecanoyl-ACPmalonyl-[acyl-carrier-protein] C-acyltransferase (decarboxylating)	[c] : C00080 + C01209 + cpd11536 --> C00011 + C00229 + cpd11537	rxn05400
R_rxn05153	0	.	.	FALSE	Sulfate-ABC transport	C00001[c] + C00002[c] + C00059[e] --> C00008[c] + C00009[c] + C00059[c] + C00080[c]	rxn05153
R_rxn00410	-1000	.	.	TRUE	UTPammonia ligase(ADP-forming)	[c] : C00002 + C01342 + C00075 <==> C00008 + C00009 + C00063 + 2 C00080	rxn00410
R_rxn05537	0	.	.	FALSE	Dipeptide transport via ABC system (gly-asp)	C00001[c] + C00002[c] + cpd11589[e] --> C00008[c] + C00009[c] + C00080[c] + cpd11589[c]	rxn05537
R_rxn05404	0	.	.	FALSE	13-methyl-tetra-decanoyl-ACPmalonyl-[acyl-carrier-protein] C-acyltransferase (decarboxylating)	[c] : C00080 + C01209 + cpd11540 --> C00011 + C00229 + cpd11541	rxn05404
R_rxn05405	0	.	.	TRUE	15-methyl-3-oxo-hexa-decanoyl-ACPNADP+ oxidoreductase	[c] : C00005 + C00080 + cpd11541 <==> C00006 + cpd11542	rxn05405
R_rxn10259	0	.	.	TRUE	isoheptadecanoyl-CDPdiacylglycerolsn-glycerol-3-phosphate 3-phosphatidyltransferase	[c] : C00623 + cpd15683 <==> C00055 + cpd15716	rxn10259
R_rxn00927	0	.	.	TRUE	Adenosine ribohydrolase	[c] : C00001 + C00212 <==> C00121 + C00147	rxn00927
R_rxn05408	0	.	.	TRUE	2-methylpropionyl-CoA[acyl-carrier-protein] transferase	[c] : C00630 + C00229 <==> C00010 + cpd11545	rxn05408
R_rxn00929	0	.	.	TRUE	L-ProlineNAD+ 5-oxidoreductase	[c] : C00003 + C00148 <==> C00004 + C00080 + C03912	rxn00929
R_rxn00438	0	.	.	TRUE	ATPthiamin-phosphate phosphotransferase	[c] : C00002 + C01081 <==> C00008 + C00068	rxn00438
R_rxn00839	1000	.	.	TRUE	ATPnucleoside-diphosphate phosphatransferase	[c] : C00002 + C00206 <==> C00008 + C00131	rxn00839
R_SRC_cpd17043#_c	24.8941	SourceFlux	.	FALSE	. source flux	cpd17043#[b] --> cpd17043#[c]
R_cys_Lt	0	Transport Database	.	FALSE	cys-Ltransport	C00097[e] --> C00097[c]	rxn10998
R_rxn02508	0	.	.	TRUE	N-(5-Phospho-beta-D-ribosyl)anthranilate ketol-isomerase	[c] : C04302 <==> C01302	rxn02508
R_rxn05149	0	.	.	FALSE	Manganese-ABC transport	C00001[c] + C00002[c] + C00034[e] --> C00008[c] + C00009[c] + C00034[c] + C00080[c]	rxn05149
R_rxn10314	0	.	.	TRUE	anteisopentadecanoyl-lipoteichoic acid synthesis (n=24), linked, N-acetylglucosamine substituted	[c] : 24 C00043 + cpd15753 <==> 24 C00015 + cpd15771	rxn10314
R_rxn10315	0	.	.	TRUE	isohexadecanoyl-lipoteichoic acid synthesis (n=24), linked, N-acetylglucosamine substituted	[c] : 24 C00043 + cpd15754 <==> 24 C00015 + cpd15772	rxn10315
R_rxn10312	0	.	.	TRUE	isotetradecanoyl-lipoteichoic acid synthesis (n=24), linked, N-acetylglucosamine substituted	[c] : 24 C00043 + cpd15751 <==> 24 C00015 + cpd15769	rxn10312
R_rxn10313	0	.	.	TRUE	isopentadecanoyl-lipoteichoic acid synthesis (n=24), linked, N-acetylglucosamine substituted	[c] : 24 C00043 + cpd15752 <==> 24 C00015 + cpd15770	rxn10313
R_rxn10310	0	.	.	TRUE	isoheptadecanoyl-lipoteichoic acid synthesis (n=24), linked, N-acetylglucosamine substituted	[c] : 24 C00043 + cpd15749 <==> 24 C00015 + cpd15767	rxn10310
R_rxn10311	0	.	.	TRUE	anteisoheptadecanoyl-lipoteichoic acid synthesis (n=24), linked, N-acetylglucosamine substituted	[c] : 24 C00043 + cpd15750 <==> 24 C00015 + cpd15768	rxn10311
R_rxn00248	-1000	.	.	TRUE	(S)-malateNAD+ oxidoreductase	[c] : C00003 + C00711 <==> C00004 + C00036 + C00080	rxn00248
R_SRC_C00122_e	500	SourceFlux	.	FALSE	. source flux	C00122[b] --> C00122[e]
R_rxn02503	-500	.	.	TRUE	ATP2-amino-4-hydroxy-6-hydroxymethyl-7,8-dihydropteridine	[c] : C00002 + C01300 <==> C00020 + C04807	rxn02503
R_rxn02056	0	.	.	TRUE	S-Adenosyl-L-methionineuroporphyrin-III C-methyltransferase	[c] : 2 C00080 + C00748 <==> C05778 + C14818	rxn02056
R_rxn02507	0	.	.	FALSE	1-(2-Carboxyphenylamino)-1-deoxy-D-ribulose-5-phosphate	[c] : C00080 + C01302 --> C00001 + C00011 + C03506	rxn02507
R_SRC_C00185_e	0	SourceFlux	.	FALSE	. source flux	C00185[b] --> C00185[e]
R_rxn00478	0	.	.	FALSE	L-tryptophanoxygen 2,3-oxidoreductase (decyclizing)	[c] : C00007 + C00078 --> C02700	rxn00478
R_rxn01446	0	.	.	TRUE	Deoxyguanosineorthophosphate ribosyltransferase	[c] : C00009 + C00080 + C00330 <==> C00242 + C00672	rxn01446
R_ureat	0	Transport Database	.	FALSE	ureatransport	C00086[c] --> C00086[e]	.
R_ESC_C00013_e	0	EscapeFlux	.	FALSE	. escape flux	C00013[e] --> C00013[b]
R_ESC_C01835_e	0	EscapeFlux	.	FALSE	. escape flux	C01835[e] --> C01835[b]
R_rxn00077	-1000	.	.	TRUE	ATPNAD+ 2'-phosphotransferase	[c] : C00002 + C00003 <==> C00006 + C00008	rxn00077
R_SRC_C00267_e	0	SourceFlux	.	FALSE	. source flux	C00267[b] --> C00267[e]
R_rxn01485	0	.	.	TRUE	D-Glucosamine 1-phosphate 1,6-phosphomutase	[c] : C06156 <==> C00352	rxn01485
R_ESC_cpd11416#_c	24.8941	EscapeFlux	.	FALSE	. escape flux	cpd11416#[c] --> cpd11416#[b]
R_rxn00786	1000	.	.	TRUE	D-Fructose-1,6-bisphosphate D-glyceraldehyde-3-phosphate-lyase	[c] : C00354 <==> C00111 + C00118	rxn00786
R_ESC_C00698_e	0	EscapeFlux	.	FALSE	. escape flux	C00698[e] --> C00698[b]
R_rxn05430	0	.	.	TRUE	14-methyl-3-oxo-pentadecanoyl-ACPNADP+ oxidoreductase	[c] : C00005 + C00080 + cpd11566 <==> C00006 + cpd11567	rxn05430
R_rxn01255	0	.	.	FALSE	5-O-(1-Carboxyvinyl)-3-phosphoshikimate phosphate-lyase	[c] : C01269 --> C00009 + C00080 + C00251	rxn01255
R_rxn01257	0	.	.	TRUE	chorismateL-glutamine aminotransferase	[c] : C00064 + C00251 <==> C00025 + C11355	rxn01257
R_rxn01256	0	.	.	TRUE	Chorismate pyruvatemutase	[c] : C00251 <==> C00254	rxn01256
R_rxn10291	0	.	.	TRUE	stearoyl-lipoteichoic acid synthesis (n=24), linked, unsubstituted	[c] : 24 C00513 + cpd15730 <==> 24 C00055 + cpd15748	rxn10291
R_rxn10218	0	.	.	FALSE	anteisopentadecanoyl-1-acylglycerol-3-phosphate O-acyltransferase	[c] : cpd11439 + cpd15675 --> C00010 + cpd15681	rxn10218
R_rxn01316	0	.	.	FALSE	N-Acetylneuraminate pyruvate-lyase (pyruvate-phosphorylating)	[c] : C00001 + C00074 + C00645 --> C00009 + C00080 + C00270	rxn01316
R_adet	0	Transport Database	.	FALSE	adetransport	C00147[e] --> C00147[c]	rxn10918
R_rxn05614	0	.	.	FALSE	L-methionine R-oxide transport via ABC system	C00001[c] + C00002[c] + C15998[e] --> C00008[c] + C00009[c] + C00080[c] + C15998[c]	rxn05614
R_rxn05344	0	.	.	FALSE	Tetradecanoyl-[acyl-carrier protein]malonyl-[acyl-carrier-protein]	[c] : C00080 + C05761 + C01209 --> C00011 + C05762 + C00229	rxn05344
R_rxn05393	0	.	.	TRUE	9-methyl-3-oxo-decanoyl-ACPNADP+ oxidoreductase	[c] : C00005 + C00080 + cpd11529 <==> C00006 + cpd11530	rxn05393
R_hxant	0	Transport Database	.	FALSE	hxantransport	C00262[e] --> C00262[c]	rxn10143
R_rxn05651	-1000	.	.	TRUE	sulfate transport in via proton symport	C00059[e] + C00080[e] <==> C00059[c] + C00080[c]	rxn05651
R_strch1t	0	Transport Database	.	FALSE	strch1transport	C00369[e] --> C00369[c]
R_gthrdt	0	Transport Database	.	FALSE	gthrdtransport	C00051[e] --> C00051[c]	rxn10829
R_rxn01343	-1000	.	.	TRUE	ATPSedoheptulose 7-phosphate 1-phosphotransferase	[c] : C00002 + C05382 <==> C00008 + C00447	rxn01343
R_rxn03514	0	.	.	TRUE	S-adenosyl-L-methionineprecorrin-4 C11 methyltransferase	[c] : C00019 + C06407 <==> C00021 + C00080 + C06416	rxn03514
R_rxn08179	1000	.	.	TRUE	Biotin sulfoxide reductase	[c] : C00005 + C00080 + C20386 <==> C00001 + C00006 + C00120	rxn08179
R_rxn08178	-1000	.	.	TRUE	Biotin sulfoxide reductase	[c] : C00004 + C00080 + C20386 <==> C00001 + C00003 + C00120	rxn08178
R_ascb_Lt	0	Transport Database	.	FALSE	ascb-Ltransport	C00072[e] --> C00072[c]	.
R_SRC_C00080_e	1000	SourceFlux	.	FALSE	. source flux	C00080[b] --> C00080[e]
R_rxn10222	0	.	.	TRUE	isotetradecanoyl-phosphatidate cytidylyltransferase	[c] : C00063 + cpd15679 <==> C00013 + cpd15685	rxn10222
R_rxn10223	0	.	.	TRUE	isopentadecanoyl-phosphatidate cytidylyltransferase	[c] : C00063 + cpd15680 <==> C00013 + cpd15686	rxn10223
R_rxn10220	0	.	.	TRUE	isoheptadecanoyl-phosphatidate cytidylyltransferase	[c] : C00063 + cpd15677 <==> C00013 + cpd15683	rxn10220
R_rxn10221	0	.	.	TRUE	anteisoheptadecanoyl-phosphatidate cytidylyltransferase	[c] : C00063 + cpd15678 <==> C00013 + cpd15684	rxn10221
R_rxn08850	0	.	.	TRUE	Lysophospholipase L2 (2-acylglycerophosphoglycerol, n-C180)	[c] : C00001 + cpd15348 <==> C00080 + C01530 + C03274	rxn08850
R_rxn10227	0	.	.	FALSE	anteisoheptadecanoyl-CDPdiacylglycerol-serine O-phosphatidyltransferase	[c] : C00716 + cpd15684 --> C00055 + C00080 + cpd15690	rxn10227
R_rxn10224	0	.	.	TRUE	anteisopentadecanoyl-phosphatidate cytidylyltransferase	[c] : C00063 + cpd15681 <==> C00013 + cpd15687	rxn10224
R_rxn10225	0	.	.	TRUE	isohexadecanoyl-phosphatidate cytidylyltransferase	[c] : C00063 + cpd15682 <==> C00013 + cpd15688	rxn10225
R_rxn01133	0	.	.	TRUE	Acetyl-CoAmaltose O-acetyltransferase	[c] : C00024 + C00208 <==> C00010 + C02130	rxn01133
R_rxn03408	0	.	.	TRUE	UDP-N-acetylglucosamine-N-acetylmuramyl-(pentapeptide)pyrophosphoryl-undecaprenol N-acetylglucosamine transferase	[c] : C00043 + C05897 <==> C00015 + C05898	rxn03408
R_rxn12850	0	.	.	FALSE	Gly-Phe ABC transporters	C00001[c] + C00002[c] + cpd15605[e] --> C00008[c] + C00009[c] + cpd15605[c]	rxn12850
R_tyr_Lt	0	Transport Database	.	FALSE	tyr-Ltransport	C00082[e] --> C00082[c]	rxn10974
R_rxn00806	0	.	.	TRUE	L-Leucine2-oxoglutarate aminotransferase	[c] : C00026 + C00123 <==> C00025 + C00233	rxn00806
R_rxn09109	0	.	.	TRUE	Phosphatidylglycerol synthase (n-C140)	[c] : C00623 + cpd15423 <==> C00055 + cpd15543	rxn09109
R_rxn02804	0	.	.	TRUE	myristoyl-CoAacetylCoA C-myristoyltransferase	[c] : C00024 + C02593 <==> C00010 + C05259	rxn02804
R_rxn05229	0	.	.	FALSE	NCAIR synthetase and NCAIR mutase	[c] : C00002 + C01353 + C03373 --> C00008 + C00009 + C00080 + C04751	rxn05229
R_rxn03406	0	.	.	FALSE	Undecaprenyl-diphospho-N-acetylmuramoyl-(N-acetylglucosamine)-	[c] : C00002 + C01342 + cpd03487 --> C00008 + C00009 + C00080 + cpd03488	rxn03406
R_rxn01200	0	.	.	TRUE	Sedoheptulose-7-phosphateD-glyceraldehyde-3-phosphate	[c] : C00118 + C05382 <==> C03736 + C00231	rxn01200
R_SRC_C00062#_c	7.17635	SourceFlux	.	FALSE	. source flux	C00062#[b] --> C00062#[c]
R_rxn05450	0	.	.	FALSE	14-methyl-trans-pentadec-2-enoyl-ACPNAD+ oxidoreductase (A-specific)	[c] : C00004 + C00080 + cpd11568 --> C00003 + cpd11569	rxn05450
R_SRC_C00009_e	0	SourceFlux	.	FALSE	. source flux	C00009[b] --> C00009[e]
R_rxn08756	-1000	.	.	TRUE	1-hydroxy-2-methyl-2-(E)-butenyl 4-diphosphate reductase (ipdp)	[c] : C00004 + C00080 + C11811 <==> C00001 + C00003 + C00129	rxn08756
R_rxn00669	0	.	.	TRUE	PropanoateCoA ligase (ADP-forming)	[c] : C00002 + C00010 + C00163 <==> C00008 + C00009 + C00100	rxn00669
R_rxn03409	0	.	.	FALSE	Undecaprenyl-diphospho-N-acetylmuramoyl-(N-acetylglucosamine)-	[c] : C00002 + C01342 + C05898 --> C00008 + C00009 + C00080 + cpd03496	rxn03409
R_rxn02988	0	.	.	TRUE	quinolinate synthase	[c] : 2 C00001 + C00009 + C00080 + C03722 <==> C00111 + C05840	rxn02988
R_rxn02929	0	.	.	TRUE	2,3,4,5-TetrahydrodipicolinateNADP+ oxidoreductase	[c] : C00006 + C03972 <==> C00005 + C00080 + C03340	rxn02929
R_SRC_C01413_e	0	SourceFlux	.	FALSE	. source flux	C01413[b] --> C01413[e]
R_rxn06377	0	.	.	FALSE	glycinelipoylprotein oxidoreductase (decarboxylating and	[c] : C00037 + C00080 + C02051 --> C00011 + C01242	rxn06377
R_SRC_C00238_e	0	SourceFlux	.	FALSE	. source flux	C00238[b] --> C00238[e]
R_rxn02853	0	.	.	TRUE	Imidazole acetaldehydeNAD+ oxidoreductase	[c] : C00001 + C00003 + C05130 <==> C00004 + 2 C00080 + C02835	rxn02853
R_rxn01204	0	.	.	TRUE	4-Aminobutanoate2-oxoglutarate aminotransferase	[c] : C00026 + C00334 <==> C00025 + C00232	rxn01204
R_rxn00100	0	.	.	FALSE	ATPdephospho-CoA 3'-phosphotransferase	[c] : C00002 + C00882 --> C00008 + C00010	rxn00100
R_rxn02200	500	.	.	TRUE	2-Amino-4-hydroxy-6-hydroxymethyl-7,8-dihydropteridine4-	[c] : C00568 + C01300 <==> C00001 + C00921	rxn02200
R_rxn08847	0	.	.	TRUE	Lysophospholipase L2 (2-acylglycerophosphoglycerol, n-C141)	[c] : C00001 + cpd15345 <==> C00080 + C03274 + cpd15298	rxn08847
R_SRC_C01419_e	0	SourceFlux	.	FALSE	. source flux	C01419[b] --> C01419[e]
R_rxn05573	-1000	.	.	TRUE	D-glucose transport in via proton symport	C00267[e] + C00080[e] <==> C00267[c] + C00080[c]	rxn05573
R_rxn00065	0	.	.	FALSE	ATP pyrophosphate-lyase (cyclizing)	[c] : C00002 --> C00013 + C00575	rxn00065
R_rxn04750	0	.	.	TRUE	(S)-3-hydroxyacyl-CoANAD+ oxidoreductase	[c] : C00003 + C14145 <==> C00004 + C00080 + C02232	rxn04750
R_rxn05219	0	.	.	FALSE	L-Methionine ABC transport	C00001[c] + C00002[c] + C00073[e] --> C00008[c] + C00009[c] + C00073[c] + C00080[c]	rxn05219
R_rxn05379	0	.	.	FALSE	12-methyl-tetra-decanoyl-ACPmalonyl-[acyl-carrier-protein] C-acyltransferase (decarboxylating)	[c] : C00080 + C01209 + cpd11515 --> C00011 + C00229 + cpd11516	rxn05379
R_rxn01387	0	.	.	TRUE	IsocitrateNADP+ oxidoreductase (decarboxylating)	[c] : C00006 + C00311 <==> C00005 + C00080 + C05379	rxn01387
R_rxn10216	0	.	.	FALSE	isotetradecanoyl-1-acylglycerol-3-phosphate O-acyltransferase	[c] : cpd11435 + cpd15673 --> C00010 + cpd15679	rxn10216
R_SRC_C00183_e	0	SourceFlux	.	FALSE	. source flux	C00183[b] --> C00183[e]
R_rxn08808	0	.	.	FALSE	Lysophospholipase L1 (2-acylglycerophosphoethanolamine, n-C180) (periplasm)	[c] : C00001 + C00080 + C04438 --> C01233 + C01530	rxn08808
R_SRC_cpd17042#_c	24.8941	SourceFlux	.	FALSE	. source flux	cpd17042#[b] --> cpd17042#[c]
R_rxn05371	0	.	.	FALSE	8-methyl-decanoyl-ACPmalonyl-[acyl-carrier-protein] C-acyltransferase (decarboxylating)	[c] : C00080 + C01209 + cpd11507 --> C00011 + C00229 + cpd11508	rxn05371
R_rxn05376	0	.	.	TRUE	12-methyl-3-oxo-tetra-decanoyl-ACPNADP+ oxidoreductase	[c] : C00005 + C00080 + cpd11512 <==> C00006 + cpd11513	rxn05376
R_rxn08352	0	.	.	TRUE	1-hydroxy-2-methyl-2-(E)-butenyl 4-diphosphate reductase (dmpp)	[c] : C00004 + C00080 + C11811 <==> C00001 + C00003 + C00235	rxn08352
R_rxn04996	-1000	.	.	TRUE	dimethyallyl diphosphateNADP+ oxidoreductase	[c] : C00001 + C00006 + C00235 <==> C00005 + C00080 + C11811	rxn04996
R_SRC_C14819#_c	0.194407	SourceFlux	.	FALSE	. source flux	C14819#[b] --> C14819#[c]
R_rxn05150	0	.	.	FALSE	Zinc-ABC transport	C00001[c] + C00002[c] + C00038[e] --> C00008[c] + C00009[c] + C00038[c] + C00080[c]	rxn05150
R_maltt	0	Transport Database	.	FALSE	malttransport	C00208[e] --> C00208[c]	.
R_rxn05536	0	.	.	FALSE	Dipeptide transport via ABC system (met-ala)	C00001[c] + C00002[c] + cpd11590[e] --> C00008[c] + C00009[c] + C00080[c] + cpd11590[c]	rxn05536
R_rxn02380	-1000	.	.	TRUE	beta-D-Glucose 6-phosphate ketol-isomerase	[c] : C01172 <==> C05345	rxn02380
R_chsterolt	0	Transport Database	.	FALSE	chsteroltransport	C00187[e] --> C00187[c]	.
R_rxn01871	0	.	.	TRUE	acetyl-CoAenzyme N6-(dihydrolipoyl)lysine S-acetyltransferase	[c] : C00024 + C00579 <==> C00010 + C16255	rxn01871
R_rxn01870	-250	.	.	TRUE	D-Fructose 1-phosphate D-glyceraldehyde-3-phosphate-lyase	[c] : C01094 <==> C00111 + C00577	rxn01870
R_rxn05461	0	.	.	TRUE	3-Hydroxyoctodecanoyl-ACPNADP+ oxidoreductase	[c] : C00005 + C00080 + cpd11570 <==> C00006 + cpd11571	rxn05461
R_SRC_C00407#_c	7.03386	SourceFlux	.	FALSE	. source flux	C00407#[b] --> C00407#[c]
R_b_D_glucoset	0	Transport Database	.	FALSE	b-D-glucosetransport	C00221[e] --> C00221[c]	.
R_rxn01629	0	.	.	TRUE	(S)-4-Amino-5-oxopentanoate 4,5-aminomutase	[c] : C00430 <==> C03741	rxn01629
R_rxn02933	0	.	.	TRUE	(2S,3S)-3-hydroxy-2-methylbutanoyl-CoANAD+ oxidoreductase	[c] : C00003 + C04405 <==> C00004 + C00080 + C03344	rxn02933
R_rxn08528	0	.	.	TRUE	fumarate reductase	[c] : C00122 + C19847 <==> C00042 + C05818	rxn08528
R_rxn02934	0	.	.	TRUE	(2S,3S)-3-Hydroxy-2-methylbutanoyl-CoA hydro-liase	[c] : C04405 <==> C00001 + C03345	rxn02934
R_rxn01187	0	.	.	FALSE	D-Xylulose 5-phosphate D-glyceraldehyde-3-phosphate-lyase	[c] : C00009 + C00080 + C00231 --> C00001 + C00118 + C00227	rxn01187
R_rxn00011	0	.	.	FALSE	pyruvatethiamin diphosphate acetaldehydetransferase	[c] : C00022 + C00068 + C00080 --> C00011 + C05125	rxn00011
R_rxn02938	0	.	.	FALSE	1-(5-Phospho-D-ribosyl)-5-amino-4-imidazolecarboxylate carboxy-lyase	[c] : C00080 + C04751 --> C00011 + C03373	rxn02938
R_rxn00808	0	.	.	TRUE	ATPD-galactose 1-phosphotransferase	[c] : C00002 + C00124 <==> C00008 + C00446	rxn00808
R_rxn02473	0	.	.	FALSE	D-erythro-1-(Imidazol-4-yl)glycerol 3-phosphate hydro-lyase	[c] : C04666 --> C00001 + C01267	rxn02473
R_rxn01452	0	.	.	TRUE	(S)-3-Hydroxybutanoyl-CoANADP+ oxidoreductase	[c] : C00006 + C01144 <==> C00005 + C00080 + C00332	rxn01452
R_rxn10337	0	.	.	TRUE	isoheptadecanoyl-cardiolipin synthase	[c] : 2 cpd15722 <==> C00116 + cpd15794	rxn10337
R_rxn02474	0	.	.	TRUE	5-amino-6-(5-phosphoribitylamino)uracilNADP+ 1'-oxidoreductase	[c] : C00006 + C04454 <==> C00005 + C00080 + C01268	rxn02474
R_rxn02475	0	.	.	FALSE	2,5-Diamino-6-hydroxy-4-(5-phosphoribosylamino)-pyrimidine	[c] : C00001 + C00080 + C01304 --> C01342 + C01268	rxn02475
R_rxn02476	0	.	.	TRUE	Phosphoenolpyruvate3-phosphoshikimate	[c] : C00074 + C03175 <==> C00009 + C00080 + C01269	rxn02476
R_celluloset	0	Transport Database	.	FALSE	cellulosetransport	C00760[e] --> C00760[c]	.
R_rxn02373	-1000	.	.	TRUE	L-Glutamate-5-semialdehydeNADP+ 5-oxidoreductase (phosphorylationg)	[c] : C00006 + C00009 + C01165 <==> C00005 + C03287	rxn02373
R_SRC_C00018#_c	0.194407	SourceFlux	.	FALSE	. source flux	C00018#[b] --> C00018#[c]
R_rxn01748	0	.	.	TRUE	Allantoin amidohydrolase	[c] : C00001 + C01551 <==> C00080 + C00499	rxn01748
R_ESC_C00134_e	0	EscapeFlux	.	FALSE	. escape flux	C00134[e] --> C00134[b]
R_rxn08817	0	.	.	TRUE	Lysophospholipase L2 (2-acylglycerophosphotidate, n-C120)	[c] : C00001 + cpd15350 <==> C00080 + C00623 + C02679	rxn08817
R_rxn02374	0	.	.	FALSE	L-glutamate 5-semialdehyde dehydratase (spontaneous)	[c] : C01165 --> C00001 + C00080 + C03912	rxn02374
R_SRC_C00936_e	0	SourceFlux	.	FALSE	. source flux	C00936[b] --> C00936[e]
R_rxn03492	0	.	.	TRUE	precorrin-6YNADP+ oxidoreductase	[c] : C00006 + C06319 <==> C00005 + C00080 + C06320	rxn03492
R_rxn05740	0	.	.	TRUE	cpd00155 phosphorylase	[c] : C00009 + C00080 + C00182 <==> C00103 + C00182	rxn05740
R_rxn00187	0	.	.	TRUE	L-Glutamateammonia ligase (ADP-forming)	[c] : C00002 + C01342 + C00025 <==> C00008 + C00009 + C00064 + C00080	rxn00187
R_rxn04050	0	.	.	TRUE	precorrin-6A reductase	[c] : C00005 + C00080 + C11542 <==> C00006 + C11543	rxn04050
R_rxn04052	0	.	.	TRUE	precorrin-8X methylmutase	[c] : C11545 <==> C05773	rxn04052
R_rxn02279	0	.	.	FALSE	L-gulono-1,4-lactoneoxygen 3-oxidoreductase	[c] : C00007 + C01040 --> C00027 + C03289	rxn02279
R_ESC_C00259_e	0	EscapeFlux	.	FALSE	. escape flux	C00259[e] --> C00259[b]
R_rxn04113	0	.	.	FALSE	isopentenyl-diphosphateNAD(P)+ oxidoreductase	[c] : C00005 + C00080 + C11811 --> C00001 + C00006 + C00129	rxn04113
R_rxn03990	1000	.	.	TRUE	nitric oxide, NAD(P)H2oxygen oxidoreductase	[c] : C00004 + 2 C00007 + 2 C00533 <==> C00003 + C00080 + 2 C00244	rxn03990
R_rxn03991	-1000	.	.	TRUE	nitric oxide, NADPH2oxygen oxidoreductase	[c] : C00005 + 2 C00007 + 2 C00533 <==> C00006 + C00080 + 2 C00244	rxn03991
R_rxn00209	0	.	.	TRUE	Pyridoxine 5-phosphateoxygen oxidoreductase (deaminating)	[c] : C00007 + C00627 <==> C00018 + C00027	rxn00209
R_rxn00208	0	.	.	TRUE	Pyridoxamine-5'-phosphateoxygen oxidoreductase (deaminating)	[c] : C00001 + C00007 + C00647 <==> C01342 + C00018 + C00027	rxn00208
R_SRC_C00016#_c	0.194407	SourceFlux	.	FALSE	. source flux	C00016#[b] --> C00016#[c]
R_rxn00499	-1000	.	.	TRUE	(S)-LactateNAD+ oxidoreductase	[c] : C00003 + C00186 <==> C00004 + C00022 + C00080	rxn00499
R_rxn00182	0	.	.	TRUE	L-GlutamateNAD+ oxidoreductase (deaminating)	[c] : C00001 + C00003 + C00025 <==> C00004 + C01342 + C00026 + C00080	rxn00182
R_SRC_C00148_e	0	SourceFlux	.	FALSE	. source flux	C00148[b] --> C00148[e]
R_rxn00206	0	.	.	TRUE	Superoxidesuperoxide oxidoreductase	[c] : 2 C00704 <==> C00007 + C00027	rxn00206
R_rxn05654	1000	.	.	TRUE	succinate transporter in/out via proton symport	C00042[e] + C00080[e] <==> C00042[c] + C00080[c]	rxn05654
R_ESC_Gly_DASH_Tyr_e	0	EscapeFlux	.	FALSE	. escape flux	Gly-Tyr[e] --> Gly-Tyr[b]
R_rxn00183	0	.	.	TRUE	L-Glutamate 5-semialdehydeNAD+ oxidoreductase	[c] : C00001 + C00003 + C01165 <==> C00004 + C00025 + 2 C00080	rxn00183
R_rxn05054	-1000	.	.	TRUE	adenosylcobyric acid(R)-1-aminopropan-2-ol ligase (ADP-forming)	[c] : C00002 + C03194 + C06507 <==> C00008 + C00009 + C00080 + C06508	rxn05054
R_coat	0	Transport Database	.	FALSE	coatransport	C00010[e] --> C00010[c]	rxn10832
R_rxn09240	-1000	.	.	TRUE	Sulfate adenyltransferase	[c] : C00001 + C00002 + C00044 + C00059 <==> C00009 + C00013 + C00035 + C00224	rxn09240
R_ESC_C00315_e	0	EscapeFlux	.	FALSE	. escape flux	C00315[e] --> C00315[b]
R_rxn10293	0	.	.	TRUE	anteisoheptadecanoyl-lipoteichoic acid synthesis (n=24), linked, unsubstituted	[c] : 24 C00513 + cpd15732 <==> 24 C00055 + cpd15750	rxn10293
R_rxn10292	0	.	.	TRUE	isoheptadecanoyl-lipoteichoic acid synthesis (n=24), linked, unsubstituted	[c] : 24 C00513 + cpd15731 <==> 24 C00055 + cpd15749	rxn10292
R_rxn00474	1000	.	.	TRUE	L-Serine hydro-lyase (adding indoleglycerol-phosphate)	[c] : C00716 + C00463 <==> C00001 + C00078	rxn00474
R_rxn10290	0	.	.	TRUE	myristoyl-lipoteichoic acid synthesis (n=24), linked, unsubstituted	[c] : 24 C00513 + cpd15729 <==> 24 C00055 + cpd15747	rxn10290
R_rxn10297	0	.	.	TRUE	isohexadecanoyl-lipoteichoic acid synthesis (n=24), linked, unsubstituted	[c] : 24 C00513 + cpd15736 <==> 24 C00055 + cpd15754	rxn10297
R_rxn10296	0	.	.	TRUE	anteisopentadecanoyl-lipoteichoic acid synthesis (n=24), linked, unsubstituted	[c] : 24 C00513 + cpd15735 <==> 24 C00055 + cpd15753	rxn10296
R_rxn10295	0	.	.	TRUE	isopentadecanoyl-lipoteichoic acid synthesis (n=24), linked, unsubstituted	[c] : 24 C00513 + cpd15734 <==> 24 C00055 + cpd15752	rxn10295
R_rxn10294	0	.	.	TRUE	isotetradecanoyl-lipoteichoic acid synthesis (n=24), linked, unsubstituted	[c] : 24 C00513 + cpd15733 <==> 24 C00055 + cpd15751	rxn10294
R_rxn00770	1000	.	.	TRUE	ATPD-ribose-5-phosphate pyrophosphotransferase	[c] : C00002 + C03736 <==> C00020 + C00119	rxn00770
R_ni2t	0	Transport Database	.	FALSE	ni2transport	C00291[e] --> C00291[c]	.
R_rxn00772	1000	.	.	TRUE	ATPD-ribose 5-phosphotransferase	[c] : C00002 + C00121 <==> C00008 + C03736	rxn00772
R_rxn01138	1000	.	.	TRUE	Adenosineorthophosphate ribosyltransferase	[c] : C00009 + C00080 + C00212 <==> C00147 + C00620	rxn01138
R_rxn00802	-1000	.	.	TRUE	N-(L-Argininosuccinate) arginie-lyase	[c] : C03406 <==> C00062 + C00122	rxn00802
R_rxn02159	0	.	.	TRUE	L-HistidinolNAD+ oxidoreductase	[c] : C00003 + C00860 <==> C00004 + C00080 + C01929	rxn02159
R_rxn07438	0	.	.	TRUE	peptide-methioninethioredoxin-disulfide S-oxidoreductase	[c] : C00001 + C00343 + C03023 <==> C00342 + C15653	rxn07438
R_rxn01134	0	.	.	TRUE	Maltose alpha-D-glucosylmutase	[c] : C00208 <==> C01083	rxn01134
R_frut	0	Transport Database	.	FALSE	frutransport	C10906[e] --> C10906[c]	rxn12996
R_rxn02155	0	.	.	TRUE	ATPnicotinamide-nucleotide adenylyltransferase	[c] : C00002 + C01185 <==> C00013 + C00857	rxn02155
R_rxn01137	0	.	.	FALSE	Adenosine aminohydrolase	[c] : C00001 + C00080 + C00212 --> C01342 + C00294	rxn01137
R_SRC_C00042_e	1000	SourceFlux	.	FALSE	. source flux	C00042[b] --> C00042[e]
R_SRC_C00229#_c	0.194407	SourceFlux	.	FALSE	. source flux	C00229#[b] --> C00229#[c]
R_rxn03012	0	.	.	FALSE	rxn03012	[c] : C03871 --> C00001 + C00080 + C03972	rxn03012
R_rxn10042	-1000	.	.	TRUE	ATP synthase (four protons for one ATP)	C00008[c] + C00009[c] + 4 C00080[e] <==> C00001[c] + C00002[c] + 3 C00080[c]	rxn10042
R_rxn10043	-1000	.	.	TRUE	cytochrome-c oxidase (H+/e- = 2)	0.5 C00007[c] + 6 C00080[c] + 2 C01071[c] <==> C00001[c] + 4 C00080[e] + 2 C01070[c]	rxn10043
R_rxn03384	0	.	.	TRUE	Uroporphyrinogen I carboxy-lyase	[c] : 4 C00080 + C05766 <==> 4 C00011 + C05768	rxn03384
R_rxn05736	0	.	.	FALSE	fatty-acid--CoA ligase (tetradecanoate)	[c] : C00002 + C00010 + C00080 + C06424 --> C00013 + C00020 + C02593	rxn05736
R_rxn02201	-500	.	.	TRUE	2-Amino-4-hydroxy-6-hydroxymethyl-7,8-dihydropteridine-	[c] : C00568 + C04807 <==> C00013 + C00921	rxn02201
R_act	0	Transport Database	.	TRUE	actransport	C00033[c] <==> C00033[e]	.
R_rxn02011	0	.	.	FALSE	UDP-N-acetylmuramoyl-L-alanyl-D-glutamatemeso-2,6-	[c] : C00002 + C00680 + C00692 --> C00008 + C00009 + C00080 + C04877	rxn02011
R_rxn00762	-250	.	.	TRUE	GlycerolNAD+ oxidoreductase	[c] : C00003 + C00116 <==> C00004 + C00080 + C00184	rxn00762
R_ESC_C00267_e	250	EscapeFlux	.	FALSE	. escape flux	C00267[e] --> C00267[b]

## Sheet: Tfu_v2_WithConst_70.344
Tfu_v2 - yaml Model With Constraints
ID	Flux	Pathways	ECs	Reversible	Name	Equation
R_R07268	0	Porphyrin and chlorophyll metabolism	2.5.1.17	TRUE	ATP:cobinamide Cobeta-adenosyltransferase	[c] : C00002 + C05774 <==> C00536 + C06508
R_R01421	0	Benzoate degradation via CoA ligation	3.6.1.7	TRUE	Benzoyl phosphate phosphohydrolase	[c] : C06206 + C00001 <==> C00180 + C00009
R_R05001	0	Phenylalanine metabolism	1.14.13.-	TRUE	.	[c] : 2hyoxplac <==> C06207
R_CTPS2	0	Pyrimidine metabolism	6.3.4.2	FALSE	UTP:ammonia ligase(ADP-forming)	[c] : C00002 + C00064 + C00001 + C00075 --> C00008 + C00063 + C00025 + 2 C00080 + C00009
R_R07263	0	Ubiquinone and menaquinone biosynthesis	4.1.3.36	TRUE	.	[c] : C03160 <==> C15547 + C00001
R_ESC_C00183_c	380.625	EscapeFlux	.	FALSE	. escape flux	C00183[c] --> C00183[b]
R_CTPS1	9.96246	Pyrimidine metabolism	6.3.4.2	FALSE	UTP:ammonia ligase(ADP-forming)	[c] : C00002 + C01342 + C00075 --> C00008 + C00063 + 2 C00080 + C00009
R_ALDD2x	0	Glycolysis / Gluconeogenesis; Pyruvate metabolism	1.2.1.5; 1.2.1.3	FALSE	Acetaldehyde:NAD+ oxidoreductase	[c] : C00084 + C00001 + C00003 --> C00033 + 2 C00080 + C00004
R_ALDD2y	0	Pyruvate metabolism	1.2.1.5; 1.2.1.3	FALSE	Acetaldehyde:NADP+ oxidoreductase	[c] : C00084 + C00001 + C00006 --> C00033 + 2 C00080 + C00005
R_R01049	56.1621	Purine metabolism; Pentose phosphate pathway	2.7.6.1	TRUE	ATP:D-ribose-5-phosphate diphosphotransferase	[c] : C00002 + C03736 <==> C00020 + C00119
R_DHPSm	0	Folate biosynthesis	2.5.1.15	FALSE	2-Amino-4-hydroxy-6-hydroxymethyl-7,8-dihydropteridine:4- aminobenzoate 2-amino-4-hydroxydihydropteridine-6-methenyltransferase	[c] : 2ahhmp + C00568 --> C00921 + C00001
R_R06884	0	Bisphenol A degradation	1.14.13.-	TRUE	.	[c] : C13624 + C00004 + C00080 + C00007 <==> C13631 + C00003 + C00001
R_R04966	0	Fatty acid biosynthesis	2.3.1.86; 1.3.1.9	TRUE	Tetradecanoyl-[acyl-carrier protein]:malonyl-CoA C-acyltransferase(decarboxylating, oxoacyl- and enoyl-reducing)	[c] : C05761 + C00003 <==> C05760 + C00004 + C00080
R_R07302	0	Porphyrin and chlorophyll metabolism	6.3.1.10	TRUE	adenosylcobyric acid:(R)-1-aminopropan-2-ol ligase (ADP-forming)	[c] : C00002 + C06507 + C03194 <==> C00008 + C00009 + C06508
R_IZPN	0	Histidine metabolism	3.5.2.7	FALSE	4-imidazolone-5-propanoate amidohydrolase	[c] : C03680 + C00001 --> C00439 + C00080
R_R04961	0	Fatty acid biosynthesis	2.3.1.86; 1.3.1.9	TRUE	Decanoyl-[acyl-carrier protein]:malonyl-CoA C-acyltransferase(decarboxylating, oxoacyl- and enoyl-reducing)	[c] : dcaACP + C00003 <==> C05754 + C00004 + C00080
R_R06883	0	Bisphenol A degradation	1.14.13.-	TRUE	.	[c] : C13624 + C00004 + C00080 + C00007 <==> C13629 + C00003 + C00001
R_R04963	0	Fatty acid biosynthesis	2.3.1.41; 2.3.1.85; 2.3.1.86; 2.3.1.179; 2.3.1.180	TRUE	Decanoyl-[acyl-carrier protein]:malonyl-[acyl-carrier-protein] C-acyltransferase (decarboxylating)	[c] : dcaACP + C01209 <==> C05756 + C00011 + apoACP_ACP
R_R04968	0	Fatty acid biosynthesis	2.3.1.41; 2.3.1.85; 2.3.1.86; 2.3.1.179; 2.3.1.180	TRUE	Tetradecanoyl-[acyl-carrier protein]:malonyl-[acyl-carrier-protein] C-acyltransferase (decarboxylating)	[c] : C05761 + C01209 <==> C05762 + C00011 + apoACP_ACP
R_R06888	0	Bisphenol A degradation	1.14.13.-	TRUE	.	[c] : C13631 + C00004 + C00080 + C00007 <==> C13634 + C00003 + C00001
R_IPMD	0	Valine, leucine and isoleucine biosynthesis	1.1.1.85	FALSE	3-Isopropylmalate:NAD+ oxidoreductase	[c] : C04411 + C00003 --> C04236 + C00080 + C00004
R_THRTRSm	0	Glycine, serine and threonine metabolism	6.1.1.3	FALSE	L-Threonine:tRNA(Thr) ligase (AMP-forming)	[c] : C00002 + C00188 + C01651 --> C00020 + C00013 + C02992
R_mg2t	0.549348	Transport Database	.	FALSE	mg2transport	C00305[e] --> C00305[c]
R_BETALDHxm	0	Glycine, serine and threonine metabolism	1.2.1.8	FALSE	p-cumic alcohol:NAD+ oxidoreductase	[c] : C00576 + C00001 + C00003 --> C00719 + 2 C00080 + C00004
R_R02661	0	Valine, leucine and isoleucine degradation	1.3.99.12; 1.3.99.-; 1.3.99.2; 1.3.99.3	TRUE	2-methylpropanoyl-CoA:(acceptor) 2,3-oxidoreductase	[c] : C00630 + C00028 <==> C03460 + C00030
R_PYDXNO	0	Vitamin B6 metabolism	1.1.3.12; 1.4.3.5	TRUE	Pyridoxine:oxygen oxidoreductase (deaminating)	[c] : C00007 + C00314 <==> C00027 + C00250
R_PANTS	0	Pantothenate and CoA biosynthesis; beta-Alanine metabolism	6.3.2.1	FALSE	(R)-Pantoate:beta-alanine ligase (AMP-forming)	[c] : C00099 + C00002 + C00522 --> C00020 + C00080 + C00864 + C00013
R_FBA3	0	Carbon fixation in photosynthetic organisms	4.1.2.13	TRUE	Sedoheptulose 1,7-bisphosphate D-glyceraldehyde-3-phosphate-lyase	[c] : C00447 <==> C00111 + C00279
R_ALATRS	0	Alanine and aspartate metabolism	6.1.1.7	FALSE	L-Alanine:tRNA(Ala) ligase (AMP-forming)	[c] : C00041 + C00002 + C01635 --> C00886 + C00020 + C00013
R_NADDPe	0	Nicotinate and nicotinamide metabolism	3.6.1.22; 3.6.1.9	FALSE	NAD+ phosphohydrolase	[e] : C00001 + C00003 --> C00020 + 2 C00080 + C00455
R_H2CO3D	40.3851	Nitrogen metabolism	4.2.1.1	TRUE	Carbonic acid hydro-lyase	[c] : C00011 + C00001 <==> C01353
R_R01940	0	Lysine degradation	1.2.4.2	TRUE	2-Oxoadipate:lipoamde 2-oxidoreductase(decarboxylating and acceptor-succinylating)	[c] : C00322 + C15972 <==> C06157 + C00011
R_R04990	0	Ubiquinone and menaquinone biosynthesis	2.1.1.-	TRUE	UDP-L-rhamnose:flavonol-3-O-D-glucoside L-rhamnosyltransferase	[c] : C05813 + C00019 <==> C05814 + C00021
R_GLYCL	0	Nitrogen metabolism	1.4.4.2; 2.1.2.10; 1.8.1.4	FALSE	glycine synthase; glycine cleavage system	[c] : C00037 + C00003 + C00101 --> C00011 + C00143 + C00004 + C01342
R_GLYCK	0	Glycerolipid metabolism; Glyoxylate and dicarboxylate metabolism; Glycine, serine and threonine metabolism	2.7.1.31	FALSE	ATP:(R)-glycerate 3-phosphotransferase	[c] : C00002 + C00258 --> C00197 + C00008 + C00080
R_R05810	0	Porphyrin and chlorophyll metabolism	2.1.1.133	TRUE	cobalt-precorrin-4 methyltransferase	[c] : C11540 + C00019 <==> C16242 + C00021
R_R02111	888.115	Starch and sucrose metabolism	2.4.1.1	TRUE	1,4-alpha-D-Glucan:orthophosphate alpha-D-glucosyltransferase	[c] : strch2_strch1 + C00009 <==> C00718 + C00103
R_TMN	0	Thiamine metabolism	3.5.99.2	FALSE	Thiamin hydrolase	[c] : C00001 + C00378 --> C01279 + C04294 + C00080
R_ABTArm	0	Butanoate metabolism; Glutamate metabolism	2.6.1.19	TRUE	4-Aminobutanoate:2-oxoglutarate aminotransferase	[c] : C00334 + C00026 <==> C00025 + C00232
R_ESC_C00631_c	0	EscapeFlux	.	FALSE	. escape flux	C00631[c] --> C00631[b]
R_SPMS	0	Methionine metabolism; Urea cycle and metabolism of amino groups; Glutathione metabolism	2.5.1.16	FALSE	S-adenosylmethioninamine:putrescine 3-aminopropyltransferase	[c] : C01137 + C00134 --> C00170 + C00080 + C00315
R_cellobioset	0.2	Transport Database	.	FALSE	cellobiosetransport	C00185[e] --> C00185[c]
R_urit	0	Transport Database	.	FALSE	uritransport	C00299[e] --> C00299[c]
R_ESC_C00116_c	0	EscapeFlux	.	FALSE	. escape flux	C00116[c] --> C00116[b]
R_BACCLm	0	Biotin metabolism	6.3.4.10; 6.3.4.11; 6.3.4.15; 6.3.4.9; 6.2.1.11	FALSE	biotin:CoA ligase (AMP-forming); biotin:apo-[carboxylase] ligase (AMP-forming); ATP:biotin adenylyltransferase	[c] : C00002 + C00120 + C00080 --> C05921 + C00013
R_DNTPPA	0	Folate biosynthesis	3.6.1.-	FALSE	.	[c] : C04895 + C00001 --> C05925 + C00080 + C00013
R_SELADT	0	Selenoamino acid metabolism	2.7.7.4	FALSE	ATP:sulfate adenylyltransferase	[c] : C00002 + C00080 + sel --> adsel + C00013
R_R04964	0	Fatty acid biosynthesis	1.1.1.100; 2.3.1.86; 2.3.1.85	TRUE	(3R)-3-Hydroxydodecanoyl-[acyl-carrier-protein]:NADP+ oxidoreductase	[c] : C05757 + C00006 <==> C05756 + C00005 + C00080
R_SRC_C00123_e	1000	SourceFlux	.	FALSE	. source flux	C00123[b] --> C00123[e]
R_VALTAm	-409.578	Valine, leucine and isoleucine degradation; Valine, leucine and isoleucine biosynthesis; Pantothenate and CoA biosynthesis	2.6.1.6; 2.6.1.42	TRUE	L-Valine:2-oxoglutarate aminotransferase	[c] : C00026 + C00183 <==> C00141 + C00025
R_R03909	0	Cyanoamino acid metabolism	3.5.1.4	TRUE	Monocarboxylic acid amide amidohydrolase	[c] : C03620 + C00001 <==> C00060 + C01342
R_MMMm	0	Valine, leucine and isoleucine degradation; Propanoate metabolism	5.4.99.2	TRUE	(R)-Methylmalonyl-CoA CoA-carbonylmutase	[c] : C01213 <==> C00091
R_R03616	0	Glycerolipid metabolism	3.2.1.23	TRUE	Galactosylglycerol galactohydrolase	[c] : C05401 + C00001 <==> C01582 + C00116
R_cd2t	0	Transport Database	.	FALSE	cd2transport	C01413[e] --> C01413[c]
R_NNATn	1.0987	Nicotinate and nicotinamide metabolism	2.7.7.1; 2.7.7.18	FALSE	ATP:nicotinamide-nucleotide adenylyltransferase	[c] : C00002 + C00080 + C01185 --> C00857 + C00013
R_R01273	-1000	Nicotinate and nicotinamide metabolism	3.2.2.1	TRUE	N-ribosylnicotinamide ribohydrolase	[c] : C03150 + C00001 <==> C00153 + C00121
R_SERTRS	0	Glycine, serine and threonine metabolism	6.1.1.11	FALSE	L-Serine:tRNA(Ser) ligase (AMP-forming)	[c] : C00002 + C00716 + C01650 --> C00020 + C00013 + C02553
R_R03683	0	Porphyrin and chlorophyll metabolism	1.14.99.3	TRUE	Hemoglobin:oxygen oxidoreductase (alpha-methylene-oxydizing, hydroxylating)	[c] : C01708 + C01352 + 3 C00007 <==> C06258 + biliverd + C00237 + C14819 + C00016 + 3 C00001
R_ESC_C10906_c	0	EscapeFlux	.	FALSE	. escape flux	C10906[c] --> C10906[b]
R_UAPGR	0	Aminosugars metabolism	1.1.1.158	FALSE	UDP-N-acetylmuramate:NADP+ oxidoreductase	[c] : C00080 + C00005 + C04631 --> C00006 + C01050
R_R01830	220.586	Pentose phosphate pathway	2.2.1.1	TRUE	beta-D-Fructose 6-phosphate:D-glyceraldehyde-3-phosphate glycolaldehyde transferase	[c] : f6p-B + C00118 <==> C00279 + C00231
R_CS	0	Glyoxylate and dicarboxylate metabolism; Citrate cycle (TCA cycle)	2.3.3.1; 2.3.3.3	FALSE	Citrate oxaloacetate-lyase ((pro-3S)-CH2COO- -> acetyl-CoA)	[c] : C00024 + C00001 + C00036 --> C00158 + C00010 + C00080
R_EDA	0	Pentose and glucuronate interconversions; Pentose phosphate pathway	4.1.2.-; 4.1.2.14	FALSE	2-dehydro-3-deoxy-D-gluconate-6-phosphate D-glyceraldehyde-3-phosphate-lyase	[c] : C04442 --> C00118 + C00022
R_R04546	0	Bile acid biosynthesis	2.3.1.16	TRUE	Propanoyl-CoA:acetyl-CoA C-acyltransferase	[c] : C00100 + dcholcoa <==> C00010 + dhcholestancoa
R_R04547	0	Bile acid biosynthesis	1.3.99.-	TRUE	.	[c] : dhcholestancoa + C00016 <==> dhcholoylcoa + C01352
R_R07767	-1000	Lipoic acid metabolism	2.8.1.8	TRUE	protein N6-(octanoyl)lysine:sulfur sulfurtransferase	[c] : C16236 + 2 C00087 + 2 C00019 <==> C16237 + 2 C00073 + 2 C05198
R_R07766	-999.451	Lipoic acid metabolism	2.3.1.181	TRUE	octanoyl-[acp]:protein N6-octanoyltransferase	[c] : C05752 + C03688 <==> C16236 + apoACP_ACP
R_R07765	0	Fatty acid biosynthesis	1.3.1.-	TRUE	.	[c] : C16221 + C00004 + C00080 <==> C04088 + C00003
R_R07769	1000	Lipoic acid metabolism	2.3.1.181	TRUE	lipoyl-[acp]:protein N6-lipoyltransferase	[c] : C16239 + C03688 <==> C16237 + apoACP_ACP
R_R07768	1000	Lipoic acid metabolism	2.8.1.8	TRUE	octanoyl-[acp]:sulfur sulfurtransferase	[c] : C05752 + 2 C00087 + 2 C00019 <==> C16239 + 2 C00073 + 2 C05198
R_PUNP1m	-1000	Purine metabolism	2.4.2.1	TRUE	Adenosine:phosphate alpha-D-ribosyltransferase	[c] : C00212 + C00009 <==> C00147 + C00620
R_CPC3MT	0	Porphyrin and chlorophyll metabolism	2.1.1.131	FALSE	.	[c] : C00019 + C11539 --> C00021 + C11540
R_mn2t	0.549348	Transport Database	.	FALSE	mn2transport	C00034[e] --> C00034[c]
R_R01209	409.578	Pantothenate and CoA biosynthesis	4.2.1.9	TRUE	2,3-Dihydroxy-3-methylbutanoate hydro-lyase	[c] : C04039 <==> C00141 + C00001
R_DGK1	0	Purine metabolism	2.7.4.12; 2.7.4.8	TRUE	ATP:dGMP phosphotransferase	[c] : C00002 + C00362 <==> C00008 + C00361
R_R01752	0	Glycerolipid metabolism	1.2.1.3	TRUE	D-Glyceraldehyde:NAD+ oxidoreductase	[c] : C00577 + C00003 + C00001 <==> C00258 + C00004 + C00080
R_SHK3Dr	26.0255	Phenylalanine, tyrosine and tryptophan biosynthesis	1.1.1.282; 1.1.1.25	TRUE	Shikimate:NADP+ 3-oxidoreductase	[c] : C02637 + C00080 + C00005 <==> C00006 + C00493
R_ADSELK	0	Selenoamino acid metabolism	2.7.1.25	FALSE	ATP:adenylylsulfate 3'-phosphotransferase	[c] : adsel + C00002 --> 3padsel + C00008 + C00080
R_TRDRm	3.30532	Pyrimidine metabolism	1.8.1.9	FALSE	NADPH:oxidized-thioredoxin oxidoreductase	[c] : C00080 + C00005 + C00343 --> C00006 + C00342
R_ESC_C01342_e	911.73	EscapeFlux	.	FALSE	. escape flux	C01342[e] --> C01342[b]
R_ESC_C00080_e	180.454	EscapeFlux	.	FALSE	. escape flux	C00080[e] --> C00080[b]
R_DURIPP	0	Pyrimidine metabolism	2.4.2.23; 2.4.2.1; 2.4.2.4	TRUE	deoxyuridine:orthophosphate 2-deoxy-D-ribosyltransferase; deoxyuridine:orthophosphate ribosyltransferase	[c] : C00526 + C00009 <==> C00672 + C00106
R_SDPDS	0	Lysine biosynthesis	3.5.1.18	FALSE	N-Succinyl-LL-2,6-diaminoheptanedioate amidohydrolase	[c] : C00001 + C04421 --> C00666 + C00042
R_ESC_C00266_e	0	EscapeFlux	.	FALSE	. escape flux	C00266[e] --> C00266[b]
R_avite1t	0	Transport Database	.	FALSE	avite1transport	avite1[e] --> avite1[c]
R_R04969	0	Fatty acid biosynthesis	2.3.1.86; 1.3.1.9	TRUE	Hexadecanoyl-[acyl-carrier protein]:malonyl-CoA C-acyltransferase(decarboxylating, oxoacyl- and enoyl-reducing)	[c] : palmACP + C00003 <==> C05763 + C00004 + C00080
R_ATPM	0	Purine metabolism	3.6.3.9; 3.6.3.8; 3.6.4.9; 3.6.4.10; 3.6.4.11; 3.6.3.1; 3.6.3.3; 3.6.3.2; 3.6.3.5; 3.6.3.4; 3.6.3.7; 3.6.3.6; 3.6.3.33; 3.6.1.8; 3.6.3.34; 3.6.1.3; 3.6.1.5; 3.6.3.48; 3.6.3.49; 3.6.3.46; 3.6.3.47; 3.6.3.44; 3.6.3.42; 3.6.3.43; 3.6.3.40; 3.6.3.41; 3.6.3.53; 3.6.3.28; 3.6.3.29; 3.6.3.24; 3.6.3.25; 3.6.3.26; 3.6.3.27; 3.6.3.20; 3.6.3.21; 3.6.3.22; 3.6.3.10; 3.6.1.15; 3.6.3.38; 3.6.4.2; 3.6.4.3; 3.6.…	FALSE	ATP phosphohydrolase (protein-secreting)	[c] : C00002 + C00001 --> C00008 + C00080 + C00009
R_R02520	0	Tyrosine metabolism	1.13.12.-	TRUE	.	[c] : C00544 + C00007 <==> C05585 + C00011 + C00001
R_ESC_C00719_c	0	EscapeFlux	.	FALSE	. escape flux	C00719[c] --> C00719[b]
R_PAPSR	0	Sulfur metabolism	1.8.4.8	FALSE	adenosine 3',5'-bisphosphate,sulfite:oxidized-thioredoxin oxidoreductase (3'-phosphoadenosine-5'-phosphosulfate -forming)	[c] : C00053 + C00342 --> 2 C00080 + C00054 + C00094 + C00343
R_FBP	0	Carbon fixation in photosynthetic organisms	3.1.3.11	FALSE	D-Fructose-1,6-bisphosphate 1-phosphohydrolase	[c] : C00354 + C00001 --> C05345 + C00009
R_CLPNS_EC	0	Glycerophospholipid metabolism	2.7.8.-	TRUE	.	[c] : 0.04 pg_EC <==> 0.02 C05980 + C00116
R_R04640	0	Histidine metabolism	5.3.1.16	TRUE	N-(5'-Phospho-D-ribosylformimino)-5-amino-1- (5''-phospho-D-ribosyl)-4-imidazolecarboxamide ketol-isomerase	[c] : C04896 <==> C04916
R_R00994	0	Valine, leucine and isoleucine biosynthesis	1.1.1.85	TRUE	(2R,3S)-3-methylmalate:NAD+ oxidoreductase	[c] : C00109 + C00011 + C00004 + C00080 <==> C06032 + C00003
R_lys_Lt	23.4632	Transport Database	.	FALSE	lys-Ltransport	C00047[e] --> C00047[c]
R_GUAPRT	0	Purine metabolism	2.4.2.22; 2.4.2.8; 2.4.2.7	FALSE	GMP:diphosphate 5-phospho-alpha-D-ribosyltransferase	[c] : C00242 + C00119 --> C00144 + C00013
R_R02740	888.115	Glycolysis / Gluconeogenesis; Starch and sucrose metabolism; Pentose phosphate pathway	5.3.1.9	TRUE	alpha-D-Glucose 6-phosphate ketol-isomerase	[c] : C00668 <==> f6p-B
R_R03088	1000	Androgen and estrogen metabolism	1.14.13.-	TRUE	.	[c] : C00951 + C00080 + C00007 + C00004 <==> C05301 + C00003 + C00001
R_R03089	0	Androgen and estrogen metabolism	1.14.13.-	TRUE	.	[c] : C00951 + C00080 + C00007 + C00005 <==> C05141 + C00006 + C00001
R_R07697	0	Naphthalene and anthracene degradation	1.14.-.-	TRUE	.	[c] : C16200 + C00007 <==> C00146 + C00001
R_R04953	0	Fatty acid biosynthesis	1.1.1.100; 2.3.1.86; 2.3.1.85	TRUE	(3R)-3-Hydroxyhexanoyl-[acyl-carrier-protein]:NADP+ oxidoreductase	[c] : C05747 + C00006 <==> C05746 + C00005 + C00080
R_AACOAT	-124.522	Butanoate metabolism	6.2.1.16	TRUE	Acetoacetate:CoA ligase (AMP-forming)	[c] : C00164 + C00002 + C00010 <==> C00332 + C00020 + C00013
R_DHAK	0	Glycerolipid metabolism	2.7.1.29	FALSE	ATP:glycerone phosphotransferase	[c] : C00002 + C01227 --> C00008 + C00111 + C00080
R_R00026	-70.1447	Starch and sucrose metabolism	3.2.1.21	TRUE	beta-D-Glucoside glucohydrolase	[c] : C00185 + C00001 <==> 2 C00221
R_PUTA3	0	Arginine and proline metabolism	1.5.1.12	FALSE	L-Glutamate 5-semialdehyde:NAD+ oxidoreductase	[c] : C01165 + C00001 + C00003 --> C00025 + 2 C00080 + C00004
R_ALAR	0	Alanine and aspartate metabolism; D-Alanine metabolism	5.1.1.1	TRUE	L-Alanine racemase	[c] : C00041 <==> C00133
R_R01051	0	Pentose phosphate pathway	2.7.1.15	TRUE	ATP:D-ribose 5-phosphotransferase	[c] : C00002 + C00121 <==> C00008 + C03736
R_strch2t	0	Transport Database	.	FALSE	strch2transport	C00369[e] --> C00369[c]
R_R04394	0	Glycolysis / Gluconeogenesis	2.7.1.69	TRUE	Protein-N(pai)-phosphohistidine:sugar N(pai)-phosphotransferase	[c] : C04261 + C01451 <==> C00615 + C06188
R_R04391	0	Pantothenate and CoA biosynthesis	2.7.1.33	TRUE	ATP:pantothenate 4'-phosphotransferase	[c] : C00002 + C04079 <==> C00008 + C04352
R_ESC_C00082_c	0	EscapeFlux	.	FALSE	. escape flux	C00082[c] --> C00082[b]
R_R08165	0	Ubiquinone and menaquinone biosynthesis	2.2.1.9	TRUE	2-succinyl-5-enolpyruvyl-6-hydroxy-3-cyclohexene-1-carboxylate synthase	[c] : C00885 + C00026 <==> C16519 + C00011
R_PRAMPC	0	Histidine metabolism	3.5.4.19	FALSE	1-(5-phospho-D-ribosyl)-AMP 1,6-hydrolase	[c] : C00001 + C02741 --> C04896
R_NAPRT	0	Nicotinate and nicotinamide metabolism	2.4.2.11	FALSE	Nicotinate D-ribonucleotide:diphosphate phosphoribosyltransferase	[c] : C00080 + C11486 + C00119 --> C01185 + C00013
R_5HOXINDACTOXm	0	Tryptophan metabolism	1.2.1.3	FALSE	5-Hydroxyindoleacetaldehyde:NAD+ oxidoreductase	[c] : 5hoxindact + C00001 + C00003 --> 5hoxindoa + 2 C00080 + C00004
R_R02571	0	Lysine degradation	2.3.1.61	TRUE	Glutaryl-CoA:dihydrolipoamide S-succinyltransferase	[c] : C00527 + C15973 <==> C00010 + C06157
R_ADCS	0	Folate biosynthesis	2.6.1.85	FALSE	chorismate:L-glutamine aminotransferase	[c] : C00251 + C00064 --> C11355 + C00025
R_R02570	503.504	Citrate cycle (TCA cycle)	2.3.1.61	TRUE	succinyl-CoA:enzyme N6-(dihydrolipoyl)lysine S-succinyltransferase	[c] : C00091 + C15973 <==> C00010 + C16254
R_btnt	0	Transport Database	.	FALSE	btntransport	C00120[e] --> C00120[c]
R_R04432	0	Propanoate metabolism	1.3.99.3	TRUE	Propanoyl-CoA:(acceptor) 2,3-oxidoreductase	[c] : etfox + C00100 <==> etfrd + prpncoa
R_DHDPRy	27.7166	Lysine biosynthesis	1.3.1.26	FALSE	2,3,4,5-Tetrahydrodipicolinate:NADP+ oxidoreductase	[c] : C03340 + C00080 + C00005 --> C00006 + C03972
R_R00316	-1000	Pyruvate metabolism	6.2.1.1	TRUE	Acetate:CoA ligase (AMP-forming)	[c] : C00002 + C00033 <==> C00013 + C05993
R_NTPP10	0	Purine metabolism	3.6.1.19	FALSE	2'-Deoxyinosine-5'-triphosphate pyrophosphohydrolase	[c] : C01345 + C00001 --> C06196 + C00080 + C00013
R_NTPP11	0	Purine metabolism	3.6.1.19	FALSE	XTP pyrophosphohydrolase	[c] : C00001 + C00700 --> C00080 + C00013 + C00655
R_R04805	0	Bile acid biosynthesis	1.1.1.1	TRUE	.	[c] : xol7ah3 + C00003 <==> xol7ah2al + C00004 + C00080
R_R03012	0	Histidine metabolism	1.1.1.23	TRUE	L-Histidinol:NAD+ oxidoreductase	[c] : C00860 + C00003 <==> C01929 + C00004 + C00080
R_FBA2	0	Fructose and mannose metabolism	4.1.2.13	TRUE	D-Fructose 1-phosphate D-glyceraldehyde-3-phosphate-lyase	[c] : C01094 <==> C00111 + C00577
R_R04801	0	Carotenoid biosynthesis	.	TRUE	.	[c] : C05431 <==> C05434
R_R00691	0	Phenylalanine, tyrosine and tryptophan biosynthesis	4.2.1.51; 4.2.1.91	TRUE	L-Arogenate hydro-lyase (decarboxylating)	[c] : C00826 <==> C00079 + C00001 + C00011
R_UDPG4E	0	Nucleotide sugars metabolism; Galactose metabolism	5.1.3.2	TRUE	UDPglucose 4-epimerase	[c] : C00029 <==> C00052
R_R06782	0	Phenylalanine metabolism	1.14.12.19	TRUE	3-phenylpropanoate,NADH:oxygen oxidoreductase (2,3-hydroxylating)	[c] : C05629 + C00007 + C00004 + C00080 <==> C11588 + C00003
R_FMETTRS	0	Methionine metabolism; One carbon pool by folate	2.1.2.9	FALSE	10-Formyltetrahydrofolate:L-methionyl-tRNA N-formyltransferase	[c] : C00234 + C02430 --> C03294 + C00080 + C00101
R_SHKK	26.0255	Phenylalanine, tyrosine and tryptophan biosynthesis	2.7.1.71	FALSE	ATP:shikimate 3-phosphotransferase	[c] : C00002 + C00493 --> C00008 + C00080 + C03175
R_GLUTRS	0	Glutamate metabolism; Porphyrin and chlorophyll metabolism	6.1.1.24; 6.1.1.17	FALSE	L-Glutamate:tRNA(Glu) ligase (AMP-forming)	[c] : C00002 + C00025 + C01641 --> C00020 + C02987 + C00013
R_GLUTRR	0	Porphyrin and chlorophyll metabolism	1.2.1.70	FALSE	L-glutamate-semialdehyde: NADP+ oxidoreductase(L-glutamyl-tRNA(Glu)-forming)	[c] : C02987 + C00080 + C00005 --> C03741 + C00006 + C01641
R_R05233	0	3-Chloroacrylic acid degradation	1.1.1.1	TRUE	.	[c] : C06611 <==> C06613 + 2 C00080
R_G5SD	0	Urea cycle and metabolism of amino groups	1.2.1.41	FALSE	L-Glutamate-5-semialdehyde:NADP+ 5-oxidoreductase (phosphorylationg)	[c] : C03287 + C00080 + C00005 --> C01165 + C00006 + C00009
R_xyltt	0	Transport Database	.	FALSE	xylttransport	C00379[e] --> C00379[c]
R_R05237	0	3-Chloroacrylic acid degradation	1.2.1.3	TRUE	.	[c] : C06613 + C00001 <==> C06614 + 2 C00080
R_R05629	0	Peptidoglycan biosynthesis	2.7.8.13	TRUE	UDPMurAc(oyl-L-Ala-D-gamma-Glu-L-Lys-D-Ala-D-Ala):undecaprenyl- phosphate phospho-N-acetylmuramoyl-pentapeptide-transferase	[c] : C04702 + C17556 <==> C00105 + C04851
R_ANS	0	Phenylalanine, tyrosine and tryptophan biosynthesis	4.1.3.27	FALSE	Chorismate pyruvate-lyase (amino-accepting)	[c] : C00251 + C00064 --> C00108 + C00025 + C00080 + C00022
R_R05234	0	3-Chloroacrylic acid degradation	1.1.1.1	TRUE	.	[c] : C06612 <==> C16348 + 2 C00080
R_HSTPT	0	Histidine metabolism	2.6.1.9	FALSE	5-Amino-2-oxopentanoate:2-oxoglutarate aminotransferase	[c] : C00025 + C01267 --> C00026 + C01100
R_R07934	0	Biosynthesis of unsaturated fatty acids	1.3.3.6	TRUE	.	[c] : C16168 + C00016 <==> C16374 + C01352
R_R05627	-6.50523	Peptidoglycan biosynthesis	3.6.1.27	TRUE	Undecaprenyl-diphosphate phosphohydrolase	[c] : C04574 + C00001 <==> C17556 + C00009
R_MMSAD3m	759.942	Inositol phosphate metabolism	1.2.1.18; 1.2.1.27	FALSE	3-Oxopropanoate:NAD+ oxidoreductase (decarboxylating, CoA-acetylating)	[c] : C00010 + C00222 + C00003 --> C00024 + C00011 + C00004
R_ile_Lt	0	Transport Database	.	FALSE	ile-Ltransport	C00407[e] --> C00407[c]
R_R05623	0	Methane metabolism	1.14.13.-	TRUE	.	[c] : C00565 + C00004 + C00080 + C00007 <==> C01104 + C00003 + C00001
R_R00428	0	Folate biosynthesis	3.5.4.16	TRUE	GTP 7,8-8,9-dihydrolase	[c] : C00044 + C00001 <==> C05922
R_GLU5Km	0	Urea cycle and metabolism of amino groups	2.7.2.11	FALSE	ATP:L-glutamate 5-phosphotransferase	[c] : C00002 + C00025 --> C00008 + C03287
R_ADSL2r	30.5276	Purine metabolism	4.3.2.2	TRUE	1-(5'-Phosphoribosyl)-5-amino-4-(N-succinocarboxamide)-imidazole AMP-lyase	[c] : C04823 <==> C04677 + C00122
R_MI3PP	0	Inositol phosphate metabolism	3.1.3.25	FALSE	1D-myo-Inositol 3-phosphate phosphohydrolase	[c] : C00001 + C04006 --> C00137 + C00009
R_R01374	0	Phenylalanine metabolism	1.4.99.1	TRUE	D-phenylalanine:acceptor oxidoreductase (deaminating)	[c] : C02265 + C00001 + C00028 <==> C00166 + C01342 + C00030
R_ESC_C00001_e	1000	EscapeFlux	.	FALSE	. escape flux	C00001[e] --> C00001[b]
R_acetonet	0	Transport Database	.	FALSE	acetonetransport	C00207[c] --> C00207[e]
R_SPRMS	0	beta-Alanine metabolism	2.5.1.22; 2.5.1.16	FALSE	S-adenosylmethioninamine:spermidine 3-aminopropyltransferase	[c] : C01137 + C00315 --> C00170 + C00080 + C00750
R_coat	0.549348	Transport Database	.	FALSE	coatransport	C00010[e] --> C00010[c]
R_SRC_C00097_e	17.314	SourceFlux	.	FALSE	. source flux	C00097[b] --> C00097[e]
R_R01542	0	Pentose and glucuronate interconversions	1.1.1.127; 1.1.1.125	TRUE	2-Dehydro-3-deoxy-D-gluconate:NAD+ 5-oxidoreductase	[c] : C00204 + C00003 <==> C04349 + C00004 + C00080
R_R04939	0	Selenoamino acid metabolism	2.1.1.-	TRUE	.	[c] : C05693 + C05691 <==> C05694 + seahcys
R_AMMQT6	0	Ubiquinone and menaquinone biosynthesis	2.1.1.-	FALSE	.	[c] : C05818 + C00019 --> C00021 + C00080 + mqn6
R_ICHORT	0	Biosynthesis of siderophore group nonribosomal peptides	3.3.2.1	FALSE	Isochorismate pyruvate-hydrolase	[c] : C00001 + C00885 --> C04171 + C00022
R_GNNUC	0	Purine metabolism	3.2.2.8; 3.2.2.1	FALSE	Guanosine ribohydrolase	[c] : C00387 + C00001 --> C00242 + C00121
R_SRC_C00034_e	0.549348	SourceFlux	.	FALSE	. source flux	C00034[b] --> C00034[e]
R_R00471	0	Arginine and proline metabolism	4.1.1.3; 4.1.2.14; 4.1.3.16	TRUE	D-4-Hydroxy-2-oxoglutarate glyoxylate-lyase	[c] : C05946 <==> C00022 + C00048
R_HSK	13.1045	Glycine, serine and threonine metabolism	2.7.1.39	FALSE	ATP:L-homoserine O-phosphotransferase	[c] : C00002 + C00263 --> C00008 + C00080 + C01102
R_AMID	0	Urea cycle and metabolism of amino groups	3.5.1.4	FALSE	4-Guanidinobutanamide amidohydrolase	[c] : C03078 + C00001 --> 4gudbutn + C01342
R_TRPO2	0	Tryptophan metabolism	1.13.11.11; 1.13.11.52	FALSE	L-tryptophan:oxygen 2,3-oxidoreductase (decyclizing)	[c] : C00007 + C00078 --> C02700
R_DHNAOT2	0	Ubiquinone and menaquinone biosynthesis	2.5.1.-	FALSE	.	[c] : C03657 + C04146 --> C05818 + C00011 + C00080 + C00013
R_HPROxm	0	Arginine and proline metabolism	1.5.1.2	FALSE	trans-4-Hydroxy-L-proline:NAD+ 5-oxidoreductase	[c] : C01157 + C00003 --> C04281 + 2 C00080 + C00004
R_GALUi	888.115	Starch and sucrose metabolism; Nucleotide sugars metabolism; Pentose and glucuronate interconversions; Galactose metabolism	2.7.7.9	FALSE	UTP:alpha-D-glucose-1-phosphate uridylyltransferase	[c] : C00103 + C00080 + C00075 --> C00013 + C00029
R_galt	0	Transport Database	.	FALSE	galtransport	C00124[e] --> C00124[c]
R_pro_Lt	0	Transport Database	.	FALSE	pro-Ltransport	C00148[e] --> C00148[c]
R_R00878	-1000	Fructose and mannose metabolism	5.3.1.5	TRUE	alpha-D-Glucose ketol-isomerase	[c] : C00267 <==> C10906
R_guat	0	Transport Database	.	FALSE	guatransport	C00242[e] --> C00242[c]
R_PRDX	0	Methane metabolism	1.11.1.6; 1.11.1.7	FALSE	Hydorogen-peroxide:hydrogen-peroxide oxidoreductase	[c] : C00027 + C00132 --> C00067 + 2 C00001
R_SRC_C00238_e	0.549348	SourceFlux	.	FALSE	. source flux	C00238[b] --> C00238[e]
R_R06636	0	Biosynthesis of type II polyketide backbone	.	TRUE	.	[c] : C00100 + 7 C00083 <==> C12349 + 7 C00011 + 7 C00010
R_R06637	0	Biosynthesis of type II polyketide backbone	.	TRUE	.	[c] : C00136 + 7 C00083 <==> C12350 + 7 C00011 + 7 C00010
R_UMPK	20.6558	Pyrimidine metabolism	2.7.4.4; 2.7.4.22; 2.7.4.14	TRUE	ATP:nucleoside-phosphate phosphotransferase	[c] : C00002 + C00105 <==> C00008 + C00015
R_R06635	0	Biosynthesis of type II polyketide backbone	.	TRUE	.	[c] : C00024 + 7 C00083 <==> C12348 + 7 C00011 + 7 C00010
R_GF6PTA	0	Aminosugars metabolism; Glutamate metabolism	2.6.1.16	FALSE	L-Glutamine:D-fructose-6-phosphate aminotransferase (hexose isomerizing)	[c] : C05345 + C00064 --> C00352 + C00025
R_glc_Dt	0	Transport Database	.	FALSE	glc-Dtransport	C00267[e] --> C00267[c]
R_SRC_C00255_e	1.0987	SourceFlux	.	FALSE	. source flux	C00255[b] --> C00255[e]
R_ser_Lt	0	Transport Database	.	FALSE	ser-Ltransport	C00716[e] --> C00716[c]
R_ESC_C00047_c	0	EscapeFlux	.	FALSE	. escape flux	C00047[c] --> C00047[b]
R_PROTRS	0	Arginine and proline metabolism	6.1.1.15	FALSE	L-Proline:tRNA(Pro) ligase (AMP-forming)	[c] : C00002 + C00148 + C01649 --> C00020 + C00013 + C02702
R_THFGLUS	0	Folate biosynthesis	6.3.2.17	TRUE	Tetrahydrofolate:L-glutamate gamma-ligase (ADP-forming)	[c] : C00002 + C00025 + C00101 <==> C00008 + C00080 + C00009 + C03541
R_KYN	0	Tryptophan metabolism	3.7.1.3	FALSE	L-Kynurenine hydrolase	[c] : Lkynr + C00001 --> C00041 + C00108 + C00080
R_R01899	-1000	Citrate cycle (TCA cycle)	1.1.1.42	TRUE	Isocitrate:NADP+ oxidoreductase (decarboxylating)	[c] : C00311 + C00006 <==> C05379 + C00005 + C00080
R_R02110	888.115	Starch and sucrose metabolism	2.4.1.18	TRUE	1,4-alpha-D-Glucan:1,4-alpha-D-glucan 6-alpha-D-(1,4-alpha-D-glucano)-transferase	[c] : C00718 <==> strch2_strch1
R_R01710	0	Vitamin B6 metabolism	1.4.3.5	TRUE	Pyridoxamine:oxygen oxidoreductase (deaminating)	[c] : C00534 + C00001 + C00007 <==> C00250 + C01342 + C00027
R_METB1	0	Methionine metabolism	2.5.1.49	FALSE	O-Acetyl-L-homoserine succinate-lyase (adding cysteine)	[c] : C01077 + C00097 --> C00033 + cyst-L + C00080
R_tyr_Lt	0	Transport Database	.	FALSE	tyr-Ltransport	C00082[e] --> C00082[c]
R_ARGTRS	0	Arginine and proline metabolism	6.1.1.19	FALSE	L-Arginine:tRNA(Arg) ligase (AMP-forming)	[c] : C00062 + C00002 + C01636 --> C00020 + C02163 + C00013
R_TPI	331.58	Glycolysis / Gluconeogenesis; Carbon fixation in photosynthetic organisms; Fructose and mannose metabolism; Inositol phosphate metabolism	5.3.1.1	TRUE	D-glyceraldehyde-3-phosphate aldose-ketose-isomerase	[c] : C00111 <==> C00118
R_pyrt	0	Transport Database	.	TRUE	pyrtransport	C00022[c] <==> C00022[e]
R_2OXOADOXm	0	Tryptophan metabolism	2.3.1.61; 1.8.1.4; 1.2.4.2	FALSE	2-oxoadipate dehydrogenase complex	[c] : C00322 + C00010 + C00003 --> C00011 + C00527 + C00004
R_fe2t	0.549348	Transport Database	.	FALSE	fe2transport	C14818[e] --> C14818[c]
R_xant	0	Transport Database	.	FALSE	xantransport	C00385[e] --> C00385[c]
R_MTHFCm	61.0551	One carbon pool by folate; Glyoxylate and dicarboxylate metabolism	3.5.4.9	TRUE	5,10-Methenyltetrahydrofolate 5-hydrolase (decyclizing)	[c] : C00001 + C00445 <==> C00234 + C00080
R_R07807	0	Glycosaminoglycan degradation	3.2.1.23	TRUE	.	[c] : G13032 + C00001 <==> G06780 + C00124
R_NDPK6	0	Pyrimidine metabolism	2.7.4.6	TRUE	ATP:dUDP phosphotransferase	[c] : C00002 + C01346 <==> C00008 + C00460
R_NDPK5	-999.174	Purine metabolism	2.7.4.6	TRUE	ATP:dGDP phosphotransferase	[c] : C00002 + C00361 <==> C00008 + C00286
R_NDPK4	0.826331	Pyrimidine metabolism	2.7.4.6	TRUE	ATP:dTDP phosphotransferase	[c] : C00002 + C00363 <==> C00008 + C00459
R_zn2t	0.549348	Transport Database	.	FALSE	zn2transport	C00038[e] --> C00038[c]
R_NDPK1	-327.72	Purine metabolism	2.7.4.6	TRUE	ATP:GDP phosphotransferase	[c] : C00002 + C00035 <==> C00008 + C00044
R_ALDD20xm	0	Tryptophan metabolism	1.2.1.3	FALSE	Indole-3-acetaldehyde:NAD+ oxidoreductase	[c] : C00001 + C00637 + C00003 --> 2 C00080 + C00954 + C00004
R_PGPPT	0	Glycerophospholipid metabolism	2.7.8.5	FALSE	CDP-diacylglycerol:sn-glycerol-3-phosphate 3-phosphatidyltransferase	[c] : cdpdag_hs + C00623 --> C00055 + C00080 + pgp_hs
R_PSSA_HP	0	Glycerophospholipid metabolism; Glycine, serine and threonine metabolism	2.7.8.8	TRUE	CDP-diacylglycerol:L-serine 3-phosphatidyltransferase	[c] : cdpdag_HP + C00716 <==> C00055 + C00080 + ps_HP
R_GPDDA2	0	Glycerophospholipid metabolism	3.1.4.46; 3.1.4.2	FALSE	sn-Glycero-3-phosphoethanolamine glycerophosphohydrolase	[c] : C01233 + C00001 --> C00189 + C00623 + C00080
R_SRC_C00010_e	0.549348	SourceFlux	.	FALSE	. source flux	C00010[b] --> C00010[e]
R_LEUTAm	0	Valine, leucine and isoleucine degradation; Valine, leucine and isoleucine biosynthesis	2.6.1.6; 2.6.1.67; 2.6.1.42	TRUE	L-Leucine:2-oxoglutarate aminotransferase	[c] : C00026 + C00123 <==> C00233 + C00025
R_PYAM5POr	0	Vitamin B6 metabolism	1.4.3.5	TRUE	Pyridoxamine-5'-phosphate:oxygen oxidoreductase (deaminating)	[c] : C00001 + C00007 + C00647 <==> C00027 + C01342 + C00018
R_R03270	-496.496	Glycolysis / Gluconeogenesis; Pyruvate metabolism; Citrate cycle (TCA cycle)	1.2.4.1	TRUE	.	[c] : C05125 + C15972 <==> C16255 + C00068
R_ala_Lt	0	Transport Database	.	FALSE	ala-Ltransport	C00041[e] --> C00041[c]
R_SCP2x	0	Bile acid biosynthesis	2.3.1.16	FALSE	Propanoyl-CoA:acetyl-CoA C-acyltransferase	[c] : C00010 + dhocholoylcoa --> dgcholcoa + C00100
R_R04592	0	Bile acid biosynthesis	1.3.99.-	TRUE	.	[c] : cholcoar + C00016 <==> cholcoads + C01352
R_R01159	0	Histidine metabolism	2.1.1.-	TRUE	S-adenosyl-L-methionine:L-histidine N-methyltransferase	[c] : C00135 + C00019 <==> C01152 + C00021
R_ENO	1000	Glycolysis / Gluconeogenesis	4.2.1.11	TRUE	2-Phospho-D-glucerate hydro-lyase	[c] : C00631 <==> C00001 + C00074
R_R08245	0	Drug metabolism - other enzymes	2.4.2.8	TRUE	6-thioguanosine monophosphate:diphosphate phospho-D-ribosyltransferase	[c] : C07648 + C00119 <==> C16619 + C00013
R_R08244	0	Drug metabolism - other enzymes	6.3.5.2	TRUE	6-thioxanthine 5'-monophosphate:L-glutamine amido-ligase (AMP-forming)	[c] : C16618 + C00002 + C00064 + C00001 <==> C16619 + C00020 + C00013 + C00025
R_R01253	984.846	Arginine and proline metabolism	1.5.99.8	TRUE	L-proline:(acceptor) oxidoreductase	[c] : C00148 + C00028 <==> C03912 + C00030
R_GLUR	0	Glutamate metabolism; D-Glutamine and D-glutamate metabolism	5.1.1.3	TRUE	L-Glutamate racemase	[c] : C00217 <==> C00025
R_DCTPD2	0	Pyrimidine metabolism	3.5.4.13	FALSE	CTP aminohydrolase	[c] : C00063 + C00080 + C00001 --> C01342 + C00075
R_R08240	0	Drug metabolism - other enzymes	1.1.1.205	TRUE	6-thioinosine 5'-monophosphate:NAD+ oxidoreductase	[c] : C04646 + C00003 + C00001 <==> C16618 + C00004 + C00080
R_DADAe	0	Purine metabolism	3.5.4.4	FALSE	Deoxyadenosine aminohydrolase	[e] : C00559 + C00080 + C00001 --> C05512 + C01342
R_R04111	0	Starch and sucrose metabolism	2.7.1.69	TRUE	Protein-N(pai)-phosphohistidine:sugar N(pai)-phosphotransferase	[c] : C04261 + C00208 <==> C00615 + C05737
R_ESC_C16236_c	0.549348	EscapeFlux	.	FALSE	. escape flux	C16236[c] --> C16236[b]
R_THFATm	0	One carbon pool by folate	2.1.2.10	FALSE	S-Aminomethyldihydrolipoylprotein:(6S)-tetrahydrofolate aminomethyltransferase (ammonia-forming)	[c] : C00001 + C00445 --> C03479 + C00080
R_GND	0	Glutathione metabolism; Pentose phosphate pathway	1.1.1.44	FALSE	6-phospho-D-gluconate:NADP+ 2-oxidoreductase (decarboxylating)	[c] : C00345 + C00006 --> C00011 + C00005 + C00199
R_R02279	0	Ascorbate and aldarate metabolism	4.2.1.41	TRUE	5-Dehydro-4-deoxy-D-glucarate hydro-lyase (decarboxylating)	[c] : 5dh4dglc <==> C00433 + C00001 + C00011
R_R04506	0	Bile acid biosynthesis	1.2.1.3	TRUE	3alpha,7alpha-Dihydroxy-5beta-cholestan-26-al:NAD+ oxidoreductase	[c] : xol7ah2al + C00003 + C00001 <==> dhcholestanate + C00004 + C00080
R_pit	74.206	Transport Database	.	FALSE	pitransport	C00009[e] --> C00009[c]
R_R07895	0	alpha-Linolenic acid metabolism	2.3.1.16	TRUE	.	[c] : C16335 + C00024 <==> C00010 + C16334
R_BAMPPALDOX	0	beta-Alanine metabolism	1.2.1.3	FALSE	beta-Aminopropion aldehyde:NAD+ oxidoreductase	[c] : bamppald + C00001 + C00003 --> C00099 + 2 C00080 + C00004
R_R07896	0	alpha-Linolenic acid metabolism	1.3.3.6	TRUE	.	[c] : C16335 + C00016 <==> C16336 + C01352
R_R07891	0	alpha-Linolenic acid metabolism	2.3.1.16	TRUE	.	[c] : C16331 + C00024 <==> C00010 + C16330
R_ACSm	20.2255	Reductive carboxylate cycle (CO2 fixation); Glycolysis / Gluconeogenesis	6.2.1.1	FALSE	Acetate:CoA ligase (AMP-forming)	[c] : C00033 + C00002 + C00010 --> C00024 + C00020 + C00013
R_R07892	0	alpha-Linolenic acid metabolism	1.3.3.6	TRUE	.	[c] : C16331 + C00016 <==> C16332 + C01352
R_ESC_C00711_e	0	EscapeFlux	.	FALSE	. escape flux	C00711[e] --> C00711[b]
R_amett	0	Transport Database	.	FALSE	amettransport	C00019[e] --> C00019[c]
R_IMACTD_m	0	Histidine metabolism	1.2.1.3	FALSE	Imidazole acetaldehyde:NAD+ oxidoreductase	[c] : C00001 + im4act + C00003 --> 2 C00080 + im4ac + C00004
R_R04379	0	Tyrosine metabolism	5.3.3.10	TRUE	5-Carboxymethyl-2-hydroxymuconate delta2,delta4-2-oxo,delta3-isomerase	[c] : C04186 <==> C04052
R_R04378	0	Purine metabolism	2.4.2.7	TRUE	1-(5'-Phosphoribosyl)-5-amino-4-imidazolecarboxamide:pyrophosphate phosphoribosyltransferase	[c] : C04677 + C00013 <==> C04051 + C00119
R_4abzt	0	Transport Database	.	FALSE	4abztransport	C00568[e] --> C00568[c]
R_R03051	-590.422	Pantothenate and CoA biosynthesis	1.1.1.86	TRUE	2,3-Dihydroxy-3-methylbutanoate:NADP+ oxidoreductase (isomerizing)	[c] : C00900 + C00005 + C00080 <==> C04039 + C00006
R_R03050	1000	Butanoate metabolism	2.2.1.6	TRUE	2-Acetolactate pyruvate-lyase (carboxylating)	[c] : C00900 + C00068 <==> C05125 + C00022
R_inostt	0	Transport Database	.	FALSE	inosttransport	C00137[e] --> C00137[c]
R_OCBT	20.2786	Urea cycle and metabolism of amino groups; Arginine and proline metabolism	2.1.3.3	TRUE	Carbamoyl-phosphate:L-ornithine carbamoyltransferase	[c] : C00169 + C00077 <==> C00327 + C00080 + C00009
R_ALPHNH	0	Urea cycle and metabolism of amino groups	3.5.1.54	FALSE	Urea-1-carboxylate amidohydrolase	[c] : C01010 + 3 C00080 + C00001 --> 2 C00011 + 2 C01342
R_GLYCTO1	0	Glyoxylate and dicarboxylate metabolism	1.1.3.15	FALSE	(S)-2-Hydroxy-acid:oxygen 2-oxidoreductase	[c] : C00160 + C00007 --> C00048 + C00027
R_ADOCBLS	0	Porphyrin and chlorophyll metabolism	2.7.8.26	FALSE	.	[c] : C06510 + C05775 --> C00194 + C00144 + C00080
R_SRC_C00038_e	0.549348	SourceFlux	.	FALSE	. source flux	C00038[b] --> C00038[e]
R_SRC_C04619_c	0.549348	SourceFlux	.	FALSE	. source flux	C04619[b] --> C04619[c]
R_CINNDO	0	Phenylalanine metabolism	1.14.12.19	FALSE	trans-cinnamate,NADH:oxygen oxidoreductase (2,3-hydroxylating)	[c] : C00423 + C00080 + C00004 + C00007 --> C12622 + C00003
R_R02971	0	Pantothenate and CoA biosynthesis	2.7.1.33; 2.7.1.34	TRUE	ATP:pantothenate 4'-phosphotransferase	[c] : C00002 + C00831 <==> C00008 + C01134
R_ACBIPGT	0	Porphyrin and chlorophyll metabolism	2.7.7.62	FALSE	.	[c] : C06509 + C00044 + C00080 --> C06510 + C00013
R_R06558	0	Porphyrin and chlorophyll metabolism	2.7.1.156	TRUE	.	[c] : C06508 + C00044 <==> C06509 + C00035
R_GMPS	15.5355	Purine metabolism	6.3.5.2; 6.3.4.1	FALSE	Xanthosine-5'-phosphate:ammonia ligase (AMP-forming)	[c] : C00002 + C01342 + C00655 --> C00020 + C00144 + 2 C00080 + C00013
R_R07955	-1000	Caffeine metabolism	1.13.12.-	TRUE	.	[c] : C07481 + C00004 + C00080 + C00007 <==> C07480 + C00003 + C00067 + C00001
R_st	0	Transport Database	.	FALSE	stransport	C00087[e] --> C00087[c]
R_TYRTAp	-9.44384	Tyrosine metabolism; Phenylalanine, tyrosine and tryptophan biosynthesis; Novobiocin biosynthesis	2.6.1.9; 2.6.1.5; 2.6.1.1; 2.6.1.57	TRUE	L-Tyrosine:2-oxoglutarate aminotransferase	[c] : C00026 + C00082 <==> C01179 + C00025
R_R07970	-1000	Caffeine metabolism	1.13.12.-	TRUE	.	[c] : C16358 + C00005 + C00080 + C00007 <==> C00385 + C00006 + C00067 + C00001
R_R07971	-1000	Caffeine metabolism	1.13.12.-	TRUE	.	[c] : C07481 + C00004 + C00080 + C00007 <==> C07130 + C00003 + C00067 + C00001
R_R07976	-1000	Caffeine metabolism	1.13.12.-	TRUE	.	[c] : C07130 + C00005 + C00080 + C00007 <==> C16358 + C00006 + C00067 + C00001
R_R07809	0	Glycosaminoglycan degradation	3.2.1.52	TRUE	.	[c] : G13033 + C00001 <==> G08421 + C01132
R_GCCbim	0.248494	One carbon pool by folate; Glycine, serine and threonine metabolism	2.1.2.10	FALSE	S-aminomethyldihydrolipoylprotein:(6S)-tetrahydrofolate aminomethyltransferase (ammonia-forming)	[c] : C01242 + C00101 --> C02972 + C00143 + C01342
R_R07975	-1000	Caffeine metabolism	1.13.12.-	TRUE	.	[c] : C07130 + C00004 + C00080 + C00007 <==> C16358 + C00003 + C00067 + C00001
R_R08231	0	Drug metabolism - other enzymes	2.4.2.10	TRUE	5-fluorouridine monophosphate:diphosphate phospho-alpha-D-ribosyl-transferase	[c] : C07649 + C00119 <==> C16634 + C00013
R_na1t	0	Transport Database	.	FALSE	na1transport	C01330[e] --> C01330[c]
R_ICL	0	Glyoxylate and dicarboxylate metabolism	4.1.3.1	FALSE	Isocitrate glyoxylate-lyase	[c] : C00311 --> C00048 + C00042
R_R08237	0	Drug metabolism - other enzymes	2.4.2.8	TRUE	6-thioinosine 5'-monophosphate:diphosphate phospho-D-ribosyltransferase	[c] : C02380 + C00119 <==> C04646 + C00013
R_R08238	0	Drug metabolism - other enzymes	2.4.2.8	TRUE	6-methylthiopurine 5'-monophosphate ribonucleotide:diphosphate phospho-D-ribosyltransferase	[c] : C16614 + C00119 <==> C16615 + C00013
R_AHCi	0	Methionine metabolism	3.3.1.1	FALSE	S-Adenosyl-L-homocysteine hydrolase	[c] : C00021 + C00001 --> C00212 + C05330
R_R02687	0	Glycerolipid metabolism	3.1.1.3	TRUE	1,2-Diacyl-sn-glycerol acylhydrolase	[c] : 12dgr_SC_12dgr_EC + C00001 <==> mag_hs + C00162
R_SUCBZS	0	Ubiquinone and menaquinone biosynthesis	4.2.1.113	FALSE	.	[c] : C05817 --> C00001 + C02730
R_TMPKr	0	Thiamine metabolism	2.7.4.16	TRUE	ATP:thiamin-phosphate phosphotransferase	[c] : C00002 + C01081 <==> C00008 + C00068
R_FCLTm	0	Porphyrin and chlorophyll metabolism	4.99.1.1	FALSE	Protoporphyrin ferro-lyase	[c] : C14818 + C02191 --> 2 C00080 + C00032
R_R00829	0	Benzoate degradation via hydroxylation	2.3.1.16; 2.3.1.174	TRUE	Succinyl-CoA:acetyl-CoA C-acyltransferase	[c] : C00091 + C00024 <==> C00010 + C02232
R_urat	0	Transport Database	.	FALSE	uratransport	C00106[e] --> C00106[c]
R_R00430	-357.422	Purine metabolism	2.7.1.40	TRUE	GTP:pyruvate 2-O-phosphotransferase	[c] : C00044 + C00022 <==> C00035 + C00074
R_ESC_C00049_c	113.241	EscapeFlux	.	FALSE	. escape flux	C00049[c] --> C00049[b]
R_R05150	0	Porphyrin and chlorophyll metabolism	1.3.1.54	TRUE	precorrin-6Y:NADP+ oxidoreductase	[c] : C06319 + C00006 <==> C06320 + C00005 + C00080
R_FDH	0	Methane metabolism; Glyoxylate and dicarboxylate metabolism	1.2.1.2	FALSE	Formate:NAD+ oxidoreductase	[c] : C00058 + C00003 --> C00011 + C00004
R_R00006	-409.578	Pantothenate and CoA biosynthesis	2.2.1.6	TRUE	2-Acetolactate pyruvate-lyase (carboxylating)	[c] : C00900 + C00011 <==> 2 C00022
R_ESC_C00123_c	969.143	EscapeFlux	.	FALSE	. escape flux	C00123[c] --> C00123[b]
R_NADK	0.549348	Nicotinate and nicotinamide metabolism	2.7.1.23	FALSE	ATP:NAD+ 2'-phosphotransferase	[c] : C00002 + C00003 --> C00008 + C00080 + C00006
R_SUCD1i	0	Butanoate metabolism; Reductive carboxylate cycle (CO2 fixation)	1.3.99.1	FALSE	Succinate:(acceptor) oxidoreductase	[c] : C00016 + C00042 --> C01352 + C00122
R_ACOAD8m	0	Valine, leucine and isoleucine degradation	1.3.99.10; 1.3.99.3	FALSE	3-Methylbutanoyl-CoA:(acceptor) 2,3-oxidoreductase	[c] : C00016 + C02939 --> C03069 + C01352
R_R04673	19.876	Valine, leucine and isoleucine biosynthesis	2.2.1.6	TRUE	(S)-2-Aceto-2-hydroxybutanoate pyruvate-lyase (carboxylating)	[c] : C00109 + C05125 <==> C00659 + C00068
R_ASPO6	1.0987	Nicotinate and nicotinamide metabolism	1.4.3.16	FALSE	.	[c] : C00049 + C00007 --> C00027 + C05840
R_R03599	35.1765	Selenoamino acid metabolism	4.4.1.16	TRUE	Selenocysteine reductase	[c] : C05688 + C00030 <==> C01528 + C00041 + C00028
R_SELMETAT	0	Selenoamino acid metabolism	2.5.1.6	FALSE	ATP:L-methione S-adenosyltransferase	[c] : C00002 + C00001 + C05335 --> C00009 + C00013 + C05691
R_gsnt	0	Transport Database	.	FALSE	gsntransport	C00387[e] --> C00387[c]
R_UGMDDS	0	Peptidoglycan biosynthesis; Lysine biosynthesis	6.3.2.10	FALSE	UDP-N-acetylmuramoyl-L-alanyl-D-glutamyl-meso-2,6- diaminoheptanedioate:D-alanyl-D-alanine ligase(ADP-forming)	[c] : C00993 + C00002 + C04877 --> C00008 + C00080 + C00009 + C04882
R_FT	0	Terpenoid biosynthesis	2.5.1.-	FALSE	Farnesyl diphosphate:Isopentenyl diphosphate farnesyl transferase	[c] : C00448 + C00129 --> C00013 + ttc-ggdp
R_tcyntt	0	Transport Database	.	FALSE	tcynttransport	C01755[e] --> C01755[c]
R_PUNP4	0	Purine metabolism	2.4.2.1; 2.4.2.4	TRUE	Deoxyguanosine:orthophosphate ribosyltransferase	[c] : C00330 + C00009 <==> C00672 + C00242
R_R01900	432.053	Reductive carboxylate cycle (CO2 fixation); Glyoxylate and dicarboxylate metabolism; Citrate cycle (TCA cycle)	4.2.1.3	TRUE	isocitrate hydro-lyase (cis-aconitate-forming)	[c] : C00311 <==> C00417 + C00001
R_ARGSS	0	Alanine and aspartate metabolism; Urea cycle and metabolism of amino groups; Arginine and proline metabolism	6.3.4.5	FALSE	L-Citrulline:L-aspartate ligase (AMP-forming)	[c] : C00049 + C00002 + C00327 --> C00020 + C03406 + C00080 + C00013
R_R07959	1000	Caffeine metabolism	1.13.12.-	TRUE	.	[c] : C13747 + C00004 + C00080 + C00007 <==> C16358 + C00003 + C00067 + C00001
R_MMEm	0	Valine, leucine and isoleucine degradation; Propanoate metabolism	5.1.99.1	TRUE	Methylmalonyl-CoA epimerase	[c] : C01213 <==> C00683
R_R05579	0	Benzoate degradation via CoA ligation	1.3.99.7	TRUE	Glutaryl-CoA:(acceptor) 2,3-oxidoreductase	[c] : C00527 + C00028 <==> C02411 + C00030
R_SEAHCYSHYD	0	Selenoamino acid metabolism	3.3.1.1	FALSE	Se-Adenosylselenohomocysteine hydrolase	[c] : C00001 + seahcys --> C00212 + selhcys
R_gln_Lt	0	Transport Database	.	FALSE	gln-Ltransport	C00064[e] --> C00064[c]
R_cytdt	0	Transport Database	.	FALSE	cytdtransport	cytd[e] --> cytd[c]
R_ESC_C00073_c	0	EscapeFlux	.	FALSE	. escape flux	C00073[c] --> C00073[b]
R_SRC_C00135_e	6.51551	SourceFlux	.	FALSE	. source flux	C00135[b] --> C00135[e]
R_PPBNGS	0	Porphyrin and chlorophyll metabolism	4.2.1.24	FALSE	5-Aminolevulinate hydro-lyase(adding 5-aminolevulinate and cyclizing)	[c] : 2 C00430 --> C00080 + 2 C00001 + C00931
R_TMABADH	0	Lysine degradation	1.2.1.47; 1.2.1.3	FALSE	4-Trimethylammoniobutanal:NAD+ 1-oxidoreductase; 4-Trimethylammoniobutanal:NAD+ oxidoreductase	[c] : 4tmeabut + C00001 + C00003 --> 4tmeabutn + 2 C00080 + C00004
R_CYTK1	0	Pyrimidine metabolism	2.7.4.14	TRUE	ATP:CMP phosphotransferase	[c] : C00002 + C00055 <==> C00008 + C00112
R_R01325	-432.053	Reductive carboxylate cycle (CO2 fixation); Glyoxylate and dicarboxylate metabolism; Citrate cycle (TCA cycle)	4.2.1.4; 4.2.1.3	TRUE	citrate hydro-lyase (cis-aconitate-forming)	[c] : C00158 <==> C00417 + C00001
R_SRC_C00305_e	0.549348	SourceFlux	.	FALSE	. source flux	C00305[b] --> C00305[e]
R_phe_Lt	0	Transport Database	.	FALSE	phe-Ltransport	C00079[e] --> C00079[c]
R_IPPSm	0	Valine, leucine and isoleucine biosynthesis; Pyruvate metabolism	2.3.3.13	FALSE	acetyl-CoA:3-methyl-2-oxobutanoate C-acetyltransferase (thioester-hydrolysing, carboxymethyl-forming); 3-Carboxy-3-hydroxy-4-methylpentanoate 3-methyl-2-oxobutanoate-lyase (CoA-acetylating)	[c] : C00141 + C00024 + C00001 --> C02504 + C00010 + C00080
R_ESC_metmal_c	0	EscapeFlux	.	FALSE	. escape flux	metmal[c] --> metmal[b]
R_NP1	0	Nicotinate and nicotinamide metabolism	2.4.2.1	FALSE	Nicotinate D-ribonucleoside:orthophosphate ribosyltransferase	[c] : C00080 + C11486 + C00620 --> nicrns + C00009
R_PGM	-1000	Glycolysis / Gluconeogenesis	5.4.2.1	TRUE	2-Phospho-D-glycerate 2,3-phosphomutase	[c] : C00631 <==> C00197
R_MPML	0	Porphyrin and chlorophyll metabolism	6.6.1.1	TRUE	Magnesium-protoporphyrin IX chelatase	[c] : C00002 + C00001 + C00305 + C02191 <==> C00008 + 3 C00080 + C03516 + C00009
R_PGK	-1000	Glycolysis / Gluconeogenesis; Carbon fixation in photosynthetic organisms	2.7.2.3	TRUE	ATP:3-phospho-D-glycerate 1-phosphotransferase	[c] : C00197 + C00002 <==> C00236 + C00008
R_R06983	0	Methane metabolism	1.1.1.284	TRUE	S-(hydroxymethyl)glutathione dehydrogenase	[c] : C14180 + C00003 <==> Sfglutth + C00004 + C00080
R_R05884	0	Biosynthesis of steroids	1.17.1.2	TRUE	isopentenyl-diphosphate:NAD(P)+ oxidoreductase	[c] : C11811 + C00005 + C00080 <==> C00129 + C00006 + C00001
R_ARGDr	-20.2786	Arginine and proline metabolism	3.5.3.6	TRUE	L-Arginine iminohydrolase	[c] : C00062 + C00001 <==> C00327 + C01342
R_ESC_C00256_c	0	EscapeFlux	.	FALSE	. escape flux	C00256[c] --> C00256[b]
R_TRPS3	0	Phenylalanine, tyrosine and tryptophan biosynthesis	4.1.2.8; 4.2.1.20	FALSE	(1S,2R)-1-C-(indol-3-yl)glycerol 3-phosphate D-glyceraldehyde-3-phosphate-lyase	[c] : C03506 --> C00118 + C00463
R_TRPS2	0	Phenylalanine, tyrosine and tryptophan biosynthesis	4.2.1.20	FALSE	L-Serine hydro-lyase (adding indoleglycerol-phosphate)	[c] : C00463 + C00716 --> C00001 + C00078
R_TRPS1	3.88003	Phenylalanine, tyrosine and tryptophan biosynthesis	4.2.1.20	FALSE	L-Serine hydro-lyase (adding indoleglycerol-phosphate)	[c] : C03506 + C00716 --> C00118 + C00001 + C00078
R_zymstt	0	Transport Database	.	FALSE	zymsttransport	C05437[e] --> C05437[c]
R_R06004	0	Glycosphingolipid biosynthesis - ganglio series	3.2.1.52	TRUE	.	[c] : G00109 + C00001 <==> G00108 + C01132
R_R02056	0	Glycerophospholipid metabolism; Glycine, serine and threonine metabolism	2.1.1.17	TRUE	S-Adenosyl-L-methionine:phosphatidylethanolamine N-methyltransferase	[c] : C00019 + pe_EC_pe_SC_pe_HP_pe_hs_pe_SA <==> C00021 + C01241
R_biomass_target	70.3447	BiomassObjective	.	FALSE	BiomassRxn	[c] : 34.7964804614 C00001 + 40.1701382876 C00002 + 0.00780937124549 C00003 + 0.00780937124549 C00006 + 0.00780937124549 C00010 + 0.00780937124549 C00016 + 0.00780937124549 C00018 + 0.00780937124549 C00019 + 0.2560131613 C00025 + 0.00780937124549 C00034 + 0.595802987171 C00037 + 0.00780937124549 C00038 + 0.500058227661 C00041 + 0.209101254236 C00044 + 0.333545602425 C00047 + 0.234678731192 C00049…
R_R02355	1000	Androgen and estrogen metabolism	1.14.13.-	TRUE	.	[c] : C00468 + C00080 + C00007 + C00005 <==> C05298 + C00006 + C00001
R_R02354	-1000	Androgen and estrogen metabolism	1.14.13.-	TRUE	.	[c] : C00468 + C00080 + C00007 + C00004 <==> C05298 + C00003 + C00001
R_folt	0	Transport Database	.	FALSE	foltransport	C00504[e] --> C00504[c]
R_R02356	0	Androgen and estrogen metabolism	1.14.13.-	TRUE	.	[c] : C00468 + C00080 + C00007 + C00005 <==> C05300 + C00006 + C00001
R_APRAUR	0	Riboflavin metabolism	1.1.1.193	FALSE	5-amino-6-(5-phosphoribitylamino)uracil:NADP+ 1'-oxidoreductase	[c] : C01268 + C00080 + C00005 --> C04454 + C00006
R_GLUDym	1000	Glutamate metabolism; Nitrogen metabolism	1.4.1.3; 1.4.1.4	TRUE	L-Glutamate:NADP+ oxidoreductase (deaminating)	[c] : C00025 + C00001 + C00006 <==> C00026 + C00080 + C00005 + C01342
R_R03896	0	Valine, leucine and isoleucine biosynthesis	4.2.1.35	TRUE	(R)-2-Methylmalate hydro-lyase	[c] : C02612 <==> C02226 + C00001
R_R03898	0	Valine, leucine and isoleucine biosynthesis	.	TRUE	.	[c] : C02226 + C00001 <==> C06032
R_R07759	0	Biosynthesis of unsaturated fatty acids	1.1.1.-	TRUE	.	[c] : C16216 + C00005 + C00080 <==> C16217 + C00006
R_GMPS2	0	Glutamate metabolism; Purine metabolism	6.3.5.2	FALSE	Xanthosine-5'-phosphate:L-glutamine amido-ligase (AMP-forming)	[c] : C00002 + C00064 + C00001 + C00655 --> C00020 + C00025 + C00144 + 2 C00080 + C00013
R_AGPR	-20.2786	Urea cycle and metabolism of amino groups	1.2.1.38	TRUE	N-Acetyl-L-glutamate-5-semialdehyde:NADP+ 5-oxidoreductase (phosphrylating)	[c] : C01250 + C00006 + C00009 <==> C04133 + C00080 + C00005
R_nact	0	Transport Database	.	FALSE	nactransport	C11486[e] --> C11486[c]
R_R01747	0	Glyoxylate and dicarboxylate metabolism	1.1.1.60	TRUE	(R)-Glycerate:NADP+ oxidoreductase	[c] : C00258 + C00006 <==> 2h3oppan + C00005 + C00080
R_GLACO	0	Ascorbate and aldarate metabolism	1.2.1.3	FALSE	D-Glucuronolactone:NAD+ oxidoreductase	[c] : glac + 2 C00001 + C00003 --> C00818 + 3 C00080 + C00004
R_R07858	0	Carotenoid biosynthesis	.	TRUE	.	[c] : C16340 <==> C15943
R_GLYKm	0	Glycerolipid metabolism	2.7.1.30	FALSE	ATP:glycerol 3-phosphotransferase	[c] : C00002 + C00116 --> C00008 + C00623 + C00080
R_R04859	964.824	Cysteine metabolism	2.5.1.49; 2.5.1.47	TRUE	O3-Acetyl-L-serine acetate-lyase (adding hydrogen sulfide)	[c] : C00979 + C05529 + C00342 + C00080 <==> C00097 + C00094 + C00343 + C00033
R_GUACYC	0	Purine metabolism	4.6.1.1; 4.6.1.2	FALSE	GTP pyrophosphate-lyase (cyclizing)	[c] : C00044 --> C00942 + C00013
R_R06890	0	Bisphenol A degradation	1.14.13.-	TRUE	.	[c] : C13637 + C00005 + C00080 + C00007 <==> C13638 + C00006 + C00001
R_R07857	0	Carotenoid biosynthesis	.	TRUE	.	[c] : caro <==> C16340
R_R07856	0	Carotenoid biosynthesis	.	TRUE	.	[c] : C05434 <==> C16291
R_R06917	0	1- and 2-Methylnaphthalene degradation	1.1.1.1	TRUE	alcohol:NAD+ oxidoreductase	[c] : C14089 + C00003 <==> C14090 + C00004 + C00080
R_R06916	0	1- and 2-Methylnaphthalene degradation	1.14.13.-	TRUE	.	[c] : C14082 + C00007 + C00004 + C00080 <==> C14089 + C00003 + C00001
R_R06858	0	Ubiquinone and menaquinone biosynthesis	2.5.1.-	TRUE	.	[c] : C03657 + C05427 <==> C13309 + C00011 + C00013
R_R06859	0	Ubiquinone and menaquinone biosynthesis	2.1.1.-	TRUE	.	[c] : C13309 + C00019 <==> phyQ + C00021
R_R06851	0	gamma-Hexachlorocyclohexane degradation	1.14.13.-	TRUE	.	[c] : C02389 + C00005 + C00080 + C00007 <==> C02814 + C00006 + C00001
R_R04726	0	Fatty acid biosynthesis	2.3.1.41; 2.3.1.85; 2.3.1.86; 2.3.1.179; 2.3.1.180	TRUE	dodecanoyl-[acyl-carrier-protein]:malonyl-[acyl-carrier-protein] C-acyltransferase (decarboxylating)	[c] : C05223 + C01209 <==> C05759 + C00011 + apoACP_ACP
R_R07763	0	Biosynthesis of unsaturated fatty acids; Fatty acid biosynthesis	1.1.1.100	TRUE	.	[c] : C16219 + C00005 + C00080 <==> C16220 + C00006
R_R04724	0	Fatty acid biosynthesis	2.3.1.86; 1.3.1.9	TRUE	Dodecanoyl-[acyl-carrier protein]:malonyl-CoA C-acyltransferase(decarboxylating, oxoacyl- and enoyl-reducing)	[c] : C05223 + C00003 <==> C05758 + C00004 + C00080
R_34DHOXPEGOX	0	Tyrosine metabolism	1.1.1.1	TRUE	3,4-Dihydroxyphenylethyleneglycol:NAD+ oxidoreductase	[c] : 34dhmald + C00080 + C00004 <==> 34dhoxpeg + C00003
R_R07762	0	Fatty acid biosynthesis	2.3.1.179; 2.3.1.41; 2.3.1.-	TRUE	.	[c] : palmACP + C01209 <==> C16219 + apoACP_ACP + C00011
R_ASPTRS	0	Alanine and aspartate metabolism	6.1.1.23; 6.1.1.12	FALSE	L-Aspartate:tRNA(Asp) ligase (AMP-forming)	[c] : C00049 + C00002 + C01638 --> C00020 + C02984 + C00013
R_thft	0	Transport Database	.	FALSE	thftransport	C00101[e] --> C00101[c]
R_PPNCL2	0	Pantothenate and CoA biosynthesis	6.3.2.5	FALSE	(R)-4'-Phosphopantothenate:L-cysteine ligase	[c] : C03492 + C00063 + C00097 --> C04352 + C00055 + C00080 + C00013
R_PPNCL3	0	Pantothenate and CoA biosynthesis	6.3.2.5	FALSE	(R)-4'-Phosphopantothenate:L-cysteine ligase	[c] : C03492 + C00002 + C00097 --> C04352 + C00020 + C00080 + C00013
R_R03527	0	Starch and sucrose metabolism	3.2.1.21	TRUE	D-Glucoside glucohydrolase	[c] : C01798 + C00001 <==> C01335 + C00267
R_strch1t	0	Transport Database	.	FALSE	strch1transport	C00369[e] --> C00369[c]
R_SUCBZL	0	Ubiquinone and menaquinone biosynthesis	6.2.1.26	FALSE	O-Succinylbenzoate:CoA ligase (AMP-forming)	[c] : C00002 + C00010 + C02730 --> C00020 + C00013 + C03160
R_OOR	0	Reductive carboxylate cycle (CO2 fixation); Citrate cycle (TCA cycle)	1.2.7.3	FALSE	2-oxoglutarate:ferredoxin oxidoreductase (decarboxylating)	[c] : C00026 + C00010 + C00139 + C00080 --> C00011 + C00138 + C00091
R_ECOAH9m	0	Valine, leucine and isoleucine degradation	4.2.1.17	TRUE	(2S,3S)-3-Hydroxy-2-methylbutanoyl-CoA hydro-liase	[c] : C03345 + C00001 <==> C04405
R_mant	0	Transport Database	.	FALSE	mantransport	C00936[e] --> C00936[c]
R_NDPK2m	907.945	Pyrimidine metabolism	2.7.4.6	TRUE	ATP:UDP phosphotransferase	[c] : C00002 + C00015 <==> C00008 + C00075
R_pnto_Rt	0	Transport Database	.	FALSE	pnto-Rtransport	C00864[e] --> C00864[c]
R_SRC_C14818_e	0.549348	SourceFlux	.	FALSE	. source flux	C14818[b] --> C14818[e]
R_thymt	0	Transport Database	.	FALSE	thymtransport	C00178[e] --> C00178[c]
R_R04543	0	Fatty acid biosynthesis	1.1.1.100; 2.3.1.86; 2.3.1.85	TRUE	(3R)-3-Hydroxypalmitoyl-[acyl-carrier-protein]:NADP+ oxidoreductase	[c] : C04633 + C00006 <==> C05762 + C00005 + C00080
R_R05332	0	Aminosugars metabolism	2.3.1.157	TRUE	Acetyl-CoA:D-glucosamine-1-phosphate N-acetyltransferase	[c] : C00024 + C06156 <==> C00010 + C04501
R_CBPSn	40.9344	Pyrimidine metabolism; Glutamate metabolism	6.3.5.5	FALSE	hydrogen-carbonate:L-glutamine amido-ligase (ADP-forming, carbamate-phosphorylating)	[c] : 2 C00002 + C00064 + C00001 + C01353 --> 2 C00008 + C00169 + C00025 + 2 C00080 + C00009
R_ADCPS2	0	Porphyrin and chlorophyll metabolism	6.3.1.10	FALSE	adenosylcobyric acid:(R)-1-aminopropan-2-yl phosphate ligase	[c] : C06507 + C04122 + C00002 --> C06509 + C00008 + C00080 + C00009
R_R01056	138.398	Pentose phosphate pathway; Carbon fixation in photosynthetic organisms	5.3.1.6	TRUE	D-ribose-5-phosphate aldose-ketose-isomerase	[c] : C03736 <==> C00199
R_HPROym	0	Arginine and proline metabolism	1.5.1.2	FALSE	trans-4-Hydroxy-L-proline:NADP+ 5-oxidoreductase	[c] : C01157 + C00006 --> C04281 + 2 C00080 + C00005
R_fmnt	0	Transport Database	.	FALSE	fmntransport	C00061[e] --> C00061[c]
R_NADS2	1.0987	Nicotinate and nicotinamide metabolism; Glutamate metabolism	6.3.5.1	FALSE	Deamido-NAD+:L-glutamine amido-ligase (AMP-forming)	[c] : C00002 + C00857 + C00064 + C00001 --> C00020 + C00025 + C00080 + C00003 + C00013
R_csnt	0	Transport Database	.	FALSE	csntransport	C00380[e] --> C00380[c]
R_AGMT	0	Urea cycle and metabolism of amino groups	3.5.3.11	FALSE	Agmatine amidinohydrolase	[c] : C00179 + C00001 --> C00134 + C00086
R_R04558	0	Histidine metabolism	4.1.3.-; 2.4.2.-	TRUE	.	[c] : C04916 + C00064 <==> C04666 + C04677 + C00025
R_PSERT	0	Glycine, serine and threonine metabolism	2.6.1.52	FALSE	3-Phosphoserine:2-oxoglutarate aminotransferase	[c] : C03232 + C00025 --> C00026 + C01005
R_DB4PS	0	Riboflavin metabolism	.	FALSE	3,4-Dihydroxy-2-butanone 4-phosphate synthase	[c] : C00199 --> C15556 + C00058 + C00080
R_R07618	-1000	Valine, leucine and isoleucine degradation; Glycolysis / Gluconeogenesis; Pyruvate metabolism; Citrate cycle (TCA cycle)	1.8.1.4	TRUE	enzyme N6-(dihydrolipoyl)lysine:NAD+ oxidoreductase	[c] : C15973 + C00003 <==> C15972 + C00004 + C00080
R_SERD_Lr	-115.441	Glycine, serine and threonine metabolism	4.3.1.19; 4.3.1.17	TRUE	L-serine ammonia-lyase	[c] : C00716 <==> C01342 + C00022
R_MALS	0	Pyruvate metabolism; Glyoxylate and dicarboxylate metabolism	2.3.3.9	FALSE	L-Malate glyoxylate-lyase (CoA-acetylating)	[c] : C00024 + C00048 + C00001 --> C00010 + C00080 + C00711
R_R00919	0	Propanoate metabolism	1.3.1.-	TRUE	.	[c] : C00100 + C00006 <==> prpncoa + C00005 + C00080
R_lac_Dt	0	Transport Database	.	TRUE	lac-Dtransport	C00256[c] <==> C00256[e]
R_R08176	0	Biosynthesis of unsaturated fatty acids	3.1.2.2	TRUE	Oleoyl-CoA hydrolase	[c] : C00510 + C00001 <==> C00010 + C00712
R_GNK	0	Pentose phosphate pathway	2.7.1.12	FALSE	ATP:D-Gluconate 6-phosphotransferase	[c] : C00002 + C00257 --> C00345 + C00008 + C00080
R_IMPC	-30.5276	Purine metabolism	3.5.4.10; 2.1.2.3	TRUE	IMP 1,2-hydrolase (decyclizing)	[c] : C00001 + C00130 <==> C04734
R_R04429	0	Fatty acid biosynthesis	2.3.1.86; 1.3.1.9	TRUE	Butyryl-[acyl-carrier protein]:malonyl-CoA C-acyltransferase(decarboxylating, oxoacyl- and enoyl-reducing)	[c] : C05745 + C00003 <==> C04246 + C00004 + C00080
R_ht	180.454	Transport Database	.	FALSE	htransport	C00080[c] --> C00080[e]
R_UPPRT	0	Pyrimidine metabolism	2.4.2.9	FALSE	UMP:diphosphate phospho-alpha-D-ribosyltransferase	[c] : C00119 + C00106 --> C00013 + C00105
R_DUTPDPn	0	Pyrimidine metabolism	3.6.1.23; 3.6.1.19	FALSE	dUTP nucleotidohydrolase	[c] : C00460 + C00001 --> C00365 + C00080 + C00013
R_R06010	0	Glycosphingolipid biosynthesis - ganglio series	3.2.1.23	TRUE	.	[c] : G00110 + C00001 <==> G00109 + C00124
R_R07035	0	Arachidonic acid metabolism	1.11.1.9	TRUE	Glutathione: 15-HPETE oxidoreductase	[c] : 2 C00051 + 15HPET <==> C00127 + C04742 + C00001
R_R07034	0	Arachidonic acid metabolism	1.11.1.9	TRUE	Glutathione: 5-HPETE oxidoreductase	[c] : 2 C00051 + 5HPET <==> C00127 + C04805 + C00001
R_DDGLK	0	Pentose and glucuronate interconversions; Pentose phosphate pathway	2.7.1.45	FALSE	ATP:2-dehydro-3-deoxy-D-gluconate 6-phosphotransferase	[c] : C00204 + C00002 --> C04442 + C00008 + C00080
R_his_Lt	6.51551	Transport Database	.	FALSE	his-Ltransport	C00135[e] --> C00135[c]
R_R00761	552.996	Carbon fixation in photosynthetic organisms	4.1.2.22	TRUE	D-fructose-6-phosphate D-erythrose-4-phosphate-lyase (adding phosphate; acetyl-phosphate-forming)	[c] : C05345 + C00009 <==> C00227 + C00279 + C00001
R_UAMAS	0	Peptidoglycan biosynthesis; D-Glutamine and D-glutamate metabolism	6.3.2.8	FALSE	UDP-N-acetylmuramate:L-alanine ligase (ADP-forming)	[c] : C00041 + C00002 + C01050 --> C00008 + C00080 + C00009 + C01212
R_PUNP5	-1000	Purine metabolism	2.4.2.1; 2.4.2.15	TRUE	inosine:phosphate alpha-D-ribosyltransferase	[c] : C00294 + C00009 <==> C00262 + C00620
R_R08091	0	Geraniol degradation	2.3.1.16	TRUE	7-methyl-3-oxo-6-octenoyl-CoA:acetyl-CoA C-acyltransferase	[c] : C16466 + C00010 <==> C16470 + C00024
R_R08092	0	Geraniol degradation	1.3.99.-	TRUE	.	[c] : C16470 + C00016 <==> C16468 + C01352
R_R08093	0	Geraniol degradation	4.2.1.17	TRUE	3-hydroxy-5-methylhex-4-enoyl-CoA hydro-lyase	[c] : C16468 + C00001 <==> C16469
R_R02940	0	Propanoate metabolism	1.2.1.3	TRUE	2-Propyn-1-al:NAD+ oxidoreductase	[c] : C05985 + C00003 + C00001 <==> C00804 + C00004 + C00080
R_R08095	0	Geraniol degradation	2.3.1.16	TRUE	3-methylcrotonyl-CoA:acetyl-CoA C-acyltransferase	[c] : C16471 + C00010 <==> C03069 + C00024
R_PUNP3	0	Purine metabolism	2.4.2.1; 2.4.2.15	TRUE	guanosine:orthophosphate ribosyltransferase	[c] : C00387 + C00009 <==> C00242 + C00620
R_PUNP2	0	Purine metabolism	2.4.2.1	TRUE	Deoxyadenosine:orthophosphate ribosyltransferase	[c] : C00559 + C00009 <==> C00672 + C00147
R_SRC_C00175_c	0.549348	SourceFlux	.	FALSE	. source flux	C00175[b] --> C00175[c]
R_PTE2x	0	Biosynthesis of unsaturated fatty acids	3.1.2.22; 3.1.2.2	FALSE	Palmitoyl-CoA hydrolase	[c] : C00001 + C00154 --> C00010 + C00080 + C00249
R_cholt	0	Transport Database	.	FALSE	choltransport	C00114[e] --> C00114[c]
R_lac_Lt	0	Transport Database	.	TRUE	lac-Ltransport	C00186[c] <==> C00186[e]
R_R08306	0	Drug metabolism - cytochrome P450	1.1.1.1	TRUE	2-phenyl-1,3-propanediol monocarbamate:NAD+ oxidoreductase	[c] : C16586 + C00003 <==> C16587 + C00004 + C00080
R_R03090	-1000	Androgen and estrogen metabolism	1.14.13.-	TRUE	.	[c] : C00951 + C00080 + C00007 + C00005 <==> C05301 + C00006 + C00001
R_MI4PP	0	Inositol phosphate metabolism	3.1.3.25	FALSE	1D-myo-Inositol 4-phosphate phosphohydrolase	[c] : C00001 + C03546 --> C00137 + C00009
R_C2M26DCOAHLx	0	Limonene and pinene degradation	4.2.1.17	TRUE	cis-2-Methyl-5-isopropylhexa-2,5-dienoyl-CoA hydro-lyase	[c] : c2m26dcoa + C00001 <==> 3h26dm5coa
R_AMAA	0	Peptidoglycan biosynthesis	3.5.1.28	FALSE	N-Acetylmuramoyl-Ala amidohydrolase	[c] : C02999 + C00001 --> C02713 + C00041
R_CDPMEK	0	Biosynthesis of steroids	2.7.1.148	FALSE	ATP: 4-(Cytidine 5'-diphospho)-2-C-methyl-D-erythritol 2-phosphotransferase	[c] : C11435 + C00002 --> C11436 + C00008 + C00080
R_SRC_C00070_e	0.549348	SourceFlux	.	FALSE	. source flux	C00070[b] --> C00070[e]
R_UAMAGS	0	Peptidoglycan biosynthesis; D-Glutamine and D-glutamate metabolism	6.3.2.9	FALSE	UDP-N-acetylmuramoyl-L-alanine:D-glutamate ligase(ADP-forming)	[c] : C00002 + C00217 + C01212 --> C00008 + C00080 + C00009 + C00692
R_NDPK10m	0	Purine metabolism	2.7.4.6	TRUE	ATP:dIDP phosphotransferase	[c] : C00002 + C01344 <==> C00008 + C01345
R_R05068	-19.876	Valine, leucine and isoleucine biosynthesis	1.1.1.86	TRUE	(R)-2,3-Dihydroxy-3-methylpentanoate:NADP+ oxidoreductase (isomerizing)	[c] : C04104 + C00006 <==> C14463 + C00005 + C00080
R_IMPD	15.5355	Purine metabolism	1.1.1.205	FALSE	IMP:NAD+ oxidoreductase	[c] : C00001 + C00130 + C00003 --> C00080 + C00004 + C00655
R_mal_Lt	0	Transport Database	.	TRUE	mal-Ltransport	C00711[c] <==> C00711[e]
R_R01819	0	Fructose and mannose metabolism	5.3.1.8	TRUE	D-mannose-6-phosphate aldose-ketose-isomerase	[c] : C00275 <==> f6p-B
R_SHCHD2	0	Porphyrin and chlorophyll metabolism	1.3.1.76	FALSE	S-Adenosyl-L-methionine:uroporphyrin-III C-methyltransferase	[c] : dscl + C00003 --> C00080 + C00004 + C05778
R_SRC_C00076_e	0.549348	SourceFlux	.	FALSE	. source flux	C00076[b] --> C00076[e]
R_retinolt	0	Transport Database	.	FALSE	retinoltransport	C00473[e] --> C00473[c]
R_fumt	0	Transport Database	.	TRUE	fumtransport	C00122[c] <==> C00122[e]
R_MTHFR2	0	Methane metabolism; One carbon pool by folate	1.5.1.20	FALSE	5-methyltetrahydrofolate:NAD+ oxidoreductase	[c] : C00080 + C00143 + C00004 --> C00440 + C00003
R_ANPRT	3.88003	Phenylalanine, tyrosine and tryptophan biosynthesis	2.4.2.18	FALSE	N-(5-Phospho-D-ribosyl)anthranilate:pyrophosphate phosphoribosyl-transferase	[c] : C00108 + C00119 --> C00013 + C04302
R_FTHFD	0	One carbon pool by folate; Glyoxylate and dicarboxylate metabolism	3.5.1.10	FALSE	10-Formyltetrahydrofolate amidohydrolase	[c] : C00234 + C00001 --> C00058 + C00080 + C00101
R_SUCR	0	Galactose metabolism	3.2.1.20	FALSE	alpha-D-Glucoside glucohydrolase	[c] : C00001 + C00089 --> C10906 + C00267
R_ESC_C00407_c	0	EscapeFlux	.	FALSE	. escape flux	C00407[c] --> C00407[b]
R_DHNPAm	0	Folate biosynthesis	4.1.2.25	FALSE	2-Amino-4-hydroxy-6-(D-erythro-1,2,3-trihydroxypropyl)-7,8- dihydropteridine glycolaldehyde-lyase	[c] : C04874 --> 2ahhmp + C00266 + C00080
R_R05590	0	Benzoate degradation via CoA ligation	3.5.1.4	TRUE	Acylamide aminohydrolase	[c] : C09815 + C00001 <==> C00180 + C01342
R_R07324	0	Inositol phosphate metabolism	5.5.1.4	TRUE	1D-myo-inositol-3-phosphate lyase (isomerizing)	[c] : C00668 <==> C04006
R_thr_Lt	1000	Transport Database	.	FALSE	thr-Ltransport	C00188[e] --> C00188[c]
R_PRPNCOAHYDm	0	Propanoate metabolism; beta-Alanine metabolism	4.2.1.17	FALSE	3-Hydroxypropionyl-CoA hydro-lyase	[c] : C00001 + prpncoa --> 3hpcoa
R_GPDDA1	0	Glycerophospholipid metabolism	3.1.4.46; 3.1.4.2	FALSE	sn-Glycero-3-phosphocholine glycerophosphohydrolase	[c] : C00670 + C00001 --> C00114 + C00623 + C00080
R_asn_Lt	0	Transport Database	.	FALSE	asn-Ltransport	C00152[e] --> C00152[c]
R_R02488	0	Lysine degradation; Tryptophan metabolism	1.3.99.7	TRUE	Glutaryl-CoA:(acceptor) 2,3-oxidoreductase (decarboxylating)	[c] : C00527 + C00028 <==> b2coa + C00030 + C00011
R_DAPE	0	Lysine biosynthesis	5.1.1.7	TRUE	LL-2,6-Diaminoheptanedioate 2-epimerase	[c] : C00666 <==> C00680
R_R05119	0	Butanoate metabolism	1.2.1.3	TRUE	3-Butyn-1-al:NAD+ oxidoreductase	[c] : C06145 + C00003 + C00001 <==> C06144 + C00004 + C00080
R_R05448	0	1,4-Dichlorobenzene degradation	1.14.13.-	TRUE	.	[c] : C07096 + C00007 + C00004 + C00080 <==> C07097 + C00003 + C00001
R_METAT	0.549348	Methionine metabolism	2.5.1.6	FALSE	ATP:L-methione S-adenosyltransferase	[c] : C00002 + C00001 + C00073 --> C00019 + C00009 + C00013
R_NTPP8	0	Pyrimidine metabolism	3.6.1.8; 3.6.1.19	FALSE	Uridine triphosphate pyrophosphohydrolase	[c] : C00001 + C00075 --> C00080 + C00013 + C00105
R_NTPP9	0	Purine metabolism	3.6.1.8; 3.6.1.19	FALSE	Inosine 5'-triphosphate pyrophosphohydrolase	[c] : C00001 + C00081 --> C00080 + C00130 + C00013
R_R07899	0	alpha-Linolenic acid metabolism	2.3.1.16	TRUE	.	[c] : C16339 + C00024 <==> C00010 + C16338
R_R00867	-1000	Fructose and mannose metabolism	2.7.1.4; 2.7.1.1	TRUE	ATP:D-fructose 6-phosphotransferase	[c] : C00002 + C10906 <==> C00008 + f6p-B
R_PMETM_SC	0	Glycerophospholipid metabolism; Glycine, serine and threonine metabolism	2.1.1.71	FALSE	S-Adenosyl-L-methionine:phosphatidyl-N-dimethylethanolamine N-methyltransferase	[c] : C00019 + 0.01 C04308 --> C00021 + C00080 + 0.01 C00157
R_RNDR2	0.826331	Purine metabolism	1.17.4.1	FALSE	2'-Deoxyguanosine 5'-diphosphate:oxidized-thioredoxin 2'-oxidoreductase	[c] : C00035 + C00342 --> C00361 + C00001 + C00343
R_RNDR3	0.826331	Pyrimidine metabolism	1.17.4.1	FALSE	2'-Deoxycytidine diphosphate:oxidized-thioredoxin 2'-oxidoreductase	[c] : C00112 + C00342 --> C00705 + C00001 + C00343
R_RNDR1	0.826331	Purine metabolism	1.17.4.1	FALSE	2'-Deoxyadenosine 5'-diphosphate:oxidized-thioredoxin 2'-oxidoreductase	[c] : C00008 + C00342 --> C00206 + C00001 + C00343
R_SHSL4r	-975.878	Methionine metabolism	2.5.1.48	TRUE	O-Succinyl-L-homoserine succinate-lyase (deaminating; 2-oxobutanoate-forming)	[c] : C00001 + C01118 <==> C00109 + C00080 + C01342 + C00042
R_R03601	35.1765	Selenoamino acid metabolism	2.5.1.47	TRUE	O3-Acetyl-L-serine acetate-lyase (adding hydrogen sulfide)	[c] : C00979 + C01528 <==> C05688 + C00033
R_PYK	0	Glycolysis / Gluconeogenesis; Pyruvate metabolism; Purine metabolism; Carbon fixation in photosynthetic organisms	2.7.1.40	FALSE	ATP:pyruvate 2-O-phosphotransferase	[c] : C00008 + C00080 + C00074 --> C00002 + C00022
R_THDPS	0	Lysine biosynthesis	2.3.1.117	FALSE	Succinyl-CoA:2,3,4,5-tetrahydropyridine-2,6-dicarboxylate N-succinyltransferase	[c] : C00001 + C00091 + C03972 --> C00010 + C04462
R_CHORS	26.0255	Phenylalanine, tyrosine and tryptophan biosynthesis	4.2.3.5	FALSE	5-O-(1-Carboxyvinyl)-3-phosphoshikimate phosphate-lyase (chorismate-forming)	[c] : C01269 --> C00251 + C00009
R_R02508	0	Sulfur metabolism	2.5.1.48	TRUE	.	[c] : C00542 + C00042 <==> C01118 + C00097
R_ACGK	20.2786	Urea cycle and metabolism of amino groups	2.7.2.8	FALSE	ATP:N-acetyl-L-glutamate 5-phosphotransferase	[c] : C00624 + C00002 --> C04133 + C00008
R_NDPK7n	0.826331	Pyrimidine metabolism	2.7.4.6	TRUE	ATP:dCDP phosphotransferase	[c] : C00002 + C00705 <==> C00008 + C00458
R_PGAMT	0	Aminosugars metabolism	5.4.2.10	TRUE	D-Glucosamine 1-phosphate 1,6-phosphomutase; D-glucosamine 1,6-phosphomutase	[c] : C06156 <==> C00352
R_ESC_C00164_c	0	EscapeFlux	.	FALSE	. escape flux	C00164[c] --> C00164[b]
R_thmt	0	Transport Database	.	FALSE	thmtransport	C00378[e] --> C00378[c]
R_CHORM	22.1454	Phenylalanine, tyrosine and tryptophan biosynthesis	5.4.99.5	FALSE	Chorismate pyruvatemutase	[c] : C00251 --> C00254
R_ATPPRT	0	Histidine metabolism	2.4.2.17	FALSE	1-(5-phospho-D-ribosyl)-ATP:diphosphate phospho-alpha-D-ribosyl-transferase	[c] : C00002 + C00119 --> C00013 + C02739
R_RBFSb	0	Riboflavin metabolism	2.5.1.9	FALSE	6,7-Dimethyl-8-(1-D-ribityl)lumazine:6,7-dimethyl-8-(1-D-ribityl) lumazine 2,3-butanediyltransferase	[c] : 2 C04332 --> C04732 + C00255
R_RBFSa	0	Riboflavin metabolism	.	FALSE	6,7-Dimethyl-8-(1-D-ribityl)lumazine:6,7-dimethyl-8-(1-D-ribityl) lumazine 2,3-butanediyltransferase	[c] : C04732 + C15556 --> C04332 + 2 C00001 + C00009
R_R07810	0	Glycosaminoglycan degradation	3.2.1.52	TRUE	.	[c] : G06780 + C00001 <==> G08421 + C01132
R_etoht	0	Transport Database	.	FALSE	etohtransport	C00469[c] --> C00469[e]
R_DASYNm_SC	0	Glycerophospholipid metabolism	2.7.7.41	TRUE	CTP:phosphatidate cytidyltransferase	[c] : C00063 + C00080 + 0.01 C00416 <==> 0.01 cdpdag_SC + C00013
R_R00268	-1000	Citrate cycle (TCA cycle)	1.1.1.42	TRUE	Oxalosuccinate:NADP+ oxidoreductase (decarboxylating)	[c] : C05379 <==> C00026 + C00011
R_4HTHRS	0	Vitamin B6 metabolism	4.2.3.1	FALSE	O-Phospho-4-hydroxy-L-threonine phospho-lyase (adding water)	[c] : C00001 + C06055 --> C06056 + C00009
R_HEX1	888.115	Streptomycin biosynthesis	2.7.1.2; 2.7.1.1	FALSE	ATP:D-glucose 6-phosphotransferase	[c] : C00002 + C00267 --> C00008 + C00668 + C00080
R_PPC	0	Reductive carboxylate cycle (CO2 fixation); Pyruvate metabolism; Carbon fixation in photosynthetic organisms	4.1.1.31	FALSE	Orthophosphate:oxaloacetate carboxyl-lyase (phosphorylating)	[c] : C00011 + C00001 + C00074 --> C00080 + C00036 + C00009
R_PPCDC	0	Pantothenate and CoA biosynthesis	4.1.1.36	FALSE	N-[(R)-4'-Phosphopantothenoyl]-L-cysteine carboxy-lyase	[c] : C04352 + C00080 --> C00011 + C01134
R_frut	0	Transport Database	.	FALSE	frutransport	C10906[e] --> C10906[c]
R_AHSERL2	0	Methionine metabolism	2.5.1.49	FALSE	O-acetyl-L-homoserine:hydrogen sulfide S-(3-amino-3-carboxypropyl)transferase; O-acetyl-L-homoserine acetate-lyase (adding hydrogen sulfide)	[c] : C01077 + C00297 --> C00033 + C00080 + C05330
R_kt	0.549348	Transport Database	.	FALSE	ktransport	C00238[e] --> C00238[c]
R_R07665	0	Toluene and xylene degradation	1.14.13.-	TRUE	.	[c] : C01467 + C00007 + C00004 + C00080 <==> C03351 + C00003 + C00001
R_PPNDH	12.7016	Phenylalanine, tyrosine and tryptophan biosynthesis	4.2.1.51; 4.2.1.91	FALSE	prephenate hydro-lyase (decarboxylating; phenylpyruvate-forming)	[c] : C00080 + C00254 --> C00011 + C00001 + C00166
R_HKYNH	0	Tryptophan metabolism	3.7.1.3	FALSE	3-Hydroxy-L-kynurenine hydrolase	[c] : C00001 + C03227 --> C00632 + C00041
R_PSCVT	26.0255	Phenylalanine, tyrosine and tryptophan biosynthesis	2.5.1.19	TRUE	Phosphoenolpyruvate:3-phosphoshikimate 5-O-(1-carboxyvinyl)-transferase	[c] : C00074 + C03175 <==> C01269 + C00009
R_ADSK	0	Sulfur metabolism; Purine metabolism	2.7.1.25	FALSE	ATP:adenylylsulfate 3'-phosphotransferase	[c] : C00224 + C00002 --> C00008 + C00080 + C00053
R_R03791	0	Toluene and xylene degradation	5.1.2.2	TRUE	mandelate racemase	[c] : C01984 <==> C01983
R_LFORKYNHYD	0	Tryptophan metabolism	3.7.1.3	FALSE	Formylkynurenine hydrolase	[c] : C02700 + C00001 --> C00041 + C00080 + nformanth
R_SRC_C00188_e	1000	SourceFlux	.	FALSE	. source flux	C00188[b] --> C00188[e]
R_RNDR4n	0.826331	Pyrimidine metabolism	1.17.4.1	FALSE	2'-Deoxyuridine 5'-diphosphate:oxidized-thioredoxin 2'-oxidoreductase	[c] : C00342 + C00015 --> C01346 + C00001 + C00343
R_ADSS	14.9921	Alanine and aspartate metabolism; Purine metabolism	6.3.4.4	FALSE	IMP:L-aspartate ligase (GDP-forming)	[c] : C00049 + C00044 + C00130 --> C03794 + C00035 + 2 C00080 + C00009
R_ESC_C00041_c	0	EscapeFlux	.	FALSE	. escape flux	C00041[c] --> C00041[b]
R_VALTRSm	0	Valine, leucine and isoleucine biosynthesis	6.1.1.9	FALSE	L-Valine:tRNAVal ligase (AMP-forming)	[c] : C00002 + C01653 + C00183 --> C00020 + C00013 + C02554
R_DTMPK	0.826331	Pyrimidine metabolism	2.7.4.12; 2.7.4.9	TRUE	ATP:dTMP phosphotransferase	[c] : C00002 + C00364 <==> C00008 + C00363
R_R07460	0	Thiamine metabolism	2.8.1.7	TRUE	L-cysteine:[ThiI] sulfurtransferase	[c] : C15811 + C00097 <==> C15812 + C00041
R_DHAD2m	19.876	Valine, leucine and isoleucine biosynthesis	4.2.1.9	FALSE	(R)-2,3-Dihydroxy-3-methylpentanoate hydro-lyase	[c] : C04104 --> C03465 + C00001
R_succt	446.165	Transport Database	.	TRUE	succtransport	C00042[c] <==> C00042[e]
R_R06398	0	Limonene and pinene degradation	1.14.13.-	TRUE	(+)-limonene,NADH:oxygen oxidoreductase	[c] : C06099 + C00004 + C00007 <==> C07271 + C00003 + C01328
R_ACOTA	-20.2786	Urea cycle and metabolism of amino groups	2.6.1.11	TRUE	N2-Acetyl-L-ornithine:2-oxoglutarate aminotransferase	[c] : C00437 + C00026 <==> C01250 + C00025
R_P4508B11r	0	Bile acid biosynthesis	1.14.13.-; 1.14.13.95	FALSE	7alpha-hydroxycholest-4-en-3-one,NADPH:oxygen oxidoreductase(12alpha-hydroxylating)	[c] : C00080 + C00005 + C00007 + xol7aone --> C00001 + C00006 + xoldiolone
R_uratet	0	Transport Database	.	FALSE	uratetransport	C00366[e] --> C00366[c]
R_R06905	0	1- and 2-Methylnaphthalene degradation	1.3.99.-	TRUE	.	[c] : C14116 <==> C14117 + 2 C00080
R_DHQD	26.0255	Phenylalanine, tyrosine and tryptophan biosynthesis	4.2.1.10	TRUE	3-Dehydroquinate hydro-lyase	[c] : C00944 <==> C02637 + C00001
R_R04161	0	Benzoate degradation via hydroxylation	5.1.2.2	TRUE	(S)-4-Hydroxymandelate racemase	[c] : C03198 <==> C05343
R_CPC6R	0	Porphyrin and chlorophyll metabolism	1.3.1.54	FALSE	.	[c] : C11542 + C00080 + C00005 --> C11543 + C00006
R_R07710	1000	Naphthalene and anthracene degradation	1.14.13.-	TRUE	.	[c] : C00805 + C00005 + C00007 + C00080 <==> C00628 + C00006 + C00001
R_MOHMT	0	Pantothenate and CoA biosynthesis	2.1.2.11	FALSE	5,10-Methylenetetrahydrofolate:3-methyl-2-oxobutanoate hydroxymethyltransferase	[c] : C00141 + C00001 + C00143 --> C00966 + C00101
R_ACLS	0	C5-Branched dibasic acid metabolism	2.2.1.6	FALSE	(S)-2-Acetolactate pyruvate-lyase (carboxylating)	[c] : C00080 + 2 C00022 --> C06010 + C00011
R_DNMPPA	0	Folate biosynthesis	3.6.1.-	FALSE	.	[c] : C05925 + C00001 --> C04874 + C00009
R_DNADDP	0	Nicotinate and nicotinamide metabolism	3.6.1.22; 3.6.1.9	FALSE	Deamino-NAD+ nucleotidohydrolase	[c] : C00857 + C00001 --> C00020 + 2 C00080 + C01185
R_GALK	0	Galactose metabolism	2.7.1.6	FALSE	ATP:D-galactose 1-phosphotransferase	[c] : C00002 + C00124 --> C00008 + C00446 + C00080
R_DDPAm	26.0255	Phenylalanine, tyrosine and tryptophan biosynthesis	2.5.1.54	FALSE	Phosphoenolpyruvate:D-erythrose-4-phosphate C-(1-carboxyvinyl)transferase (phosphate hydrolysing, 2-carboxy-2-oxoethyl-forming)	[c] : C00279 + C00001 + C00074 --> C04691 + C00009
R_R06962	0	Carotenoid biosynthesis	.	TRUE	.	[c] : C08586 <==> C05433
R_ESC_C00469_c	0	EscapeFlux	.	FALSE	. escape flux	C00469[c] --> C00469[b]
R_DHQS	26.0255	Phenylalanine, tyrosine and tryptophan biosynthesis	4.2.3.4	FALSE	2-Dehydro-3-deoxy-D-arabino-heptonate 7-phosphate phosphate-lyase (cyclyzing)	[c] : C04691 --> C00944 + C00009
R_R04306	0	Tyrosine metabolism	1.14.13.-	TRUE	.	[c] : C04353 + C00005 + C00080 + C00007 <==> C00650 + C00006 + 2 C00001
R_ESC_C00311_c	0	EscapeFlux	.	FALSE	. escape flux	C00311[c] --> C00311[b]
R_R00726	-589.701	Glycolysis / Gluconeogenesis; Pyruvate metabolism; Citrate cycle (TCA cycle)	4.1.1.32	TRUE	ITP:oxaloacetate carboxy-lyase (transphosphorylating)	[c] : C00081 + C00036 <==> C00104 + C00074 + C00011
R_GTPDPK	0	Purine metabolism	2.7.6.5	FALSE	ATP:GTP 3'-pyrophosphotransferase	[c] : C00002 + C00044 --> C00020 + C04494 + C00080
R_SRC_C01342_e	1000	SourceFlux	.	FALSE	. source flux	C01342[b] --> C01342[e]
R_GALS3	0	Galactose metabolism	3.2.1.22; 3.2.1.20	FALSE	melibiose galactohydrolase	[c] : C00001 + C05402 --> C00124 + C00267
R_PUNP7	1000	Purine metabolism	2.4.2.1	TRUE	Xanthosine:orthophosphate ribosyltransferase	[c] : C00009 + C01762 <==> C00620 + C00385
R_R07973	1000	Caffeine metabolism	1.13.12.-	TRUE	.	[c] : C07130 + C00004 + C00080 + C00007 <==> C16357 + C00003 + C00067 + C00001
R_R06401	0	Limonene and pinene degradation	1.14.-.-	TRUE	alpha-Pinene dehydrogenase	[c] : C09880 + C00030 <==> C11938 + C00001 + C00028
R_R06400	0	Limonene and pinene degradation	1.14.13.-	TRUE	(1S,4R)-1-hydroxy-2-oxolimonene, NADPH:oxygen oxidoreductase	[c] : C11937 + C00005 + C00007 <==> C11405 + C00006 + C01328
R_R03105	0	Cysteine metabolism	2.8.1.2	TRUE	3-Mercaptopyruvate:cyanide sulfurtransferase	[c] : C00957 + C00094 <==> C05529 + C00022
R_PUNP6	0	Purine metabolism	2.4.2.1; 2.4.2.4	TRUE	Deoxyinosine:orthophosphate ribosyltransferase	[c] : C05512 + C00009 <==> C00672 + C00262
R_R02984	0	Nucleotide sugars metabolism	5.1.3.2	TRUE	dTDPglucose 4-epimerase	[c] : C00842 <==> C02097
R_R06404	0	Limonene and pinene degradation	1.14.-.-	TRUE	alpha-Pinene monooxygenase	[c] : C09880 + C00007 + C00080 <==> C11941 + C00001
R_R06406	0	Limonene and pinene degradation	1.14.13.-	TRUE	alpha-Pinene monooxygenase	[c] : C09880 + C00004 + C00080 + C00007 <==> apnnox + C00003 + C00001
R_h2ot	801.587	Transport Database	.	TRUE	h2otransport	C00001[c] <==> C00001[e]
R_R08094	0	Geraniol degradation	1.1.1.35	TRUE	3-hydroxy-5-methylhex-4-enoyl-CoA:NAD+ oxidoreductase	[c] : C16469 + C00003 <==> C16471 + C00004 + C00080
R_R01856	0	Purine metabolism	3.1.5.1	TRUE	dGTP triphosphohydrolase	[c] : C00286 + C00001 <==> C00330 + C00536
R_TRPTRS	0	Tryptophan metabolism	6.1.1.2	FALSE	L-Tryptophan -tRNA(Trp) ligase (AMP-forming)	[c] : C00002 + C01652 + C00078 --> C00020 + C00013 + C03512
R_R00014	-476.62	Pyruvate metabolism; Butanoate metabolism; Valine, leucine and isoleucine biosynthesis; Glycolysis / Gluconeogenesis; Citrate cycle (TCA cycle)	4.1.1.1; 2.2.1.6; 1.2.4.1	TRUE	pyruvate:thiamin diphosphate acetaldehydetransferase (decarboxylating)	[c] : C00022 + C00068 <==> C05125 + C00011
R_R01138	999.174	Purine metabolism	2.7.1.40	TRUE	dATP:pyruvate 2-O-phosphotransferase	[c] : C00131 + C00022 <==> C00206 + C00074
R_PRO1x	0	Arginine and proline metabolism	1.5.1.2	FALSE	L-Proline:NAD+ 5-oxidoreductase	[c] : C00003 + C00148 --> C03912 + 2 C00080 + C00004
R_R07969	1000	Caffeine metabolism	1.13.12.-	TRUE	.	[c] : C16358 + C00004 + C00080 + C00007 <==> C00385 + C00003 + C00067 + C00001
R_R07968	-1000	Caffeine metabolism	1.13.12.-	TRUE	.	[c] : C16357 + C00005 + C00080 + C00007 <==> C00385 + C00006 + C00067 + C00001
R_PAPPT3	0	Peptidoglycan biosynthesis	2.7.8.13	FALSE	UDPMurAc(oyl-L-Ala-D-gamma-Glu-L-Lys-D-Ala-D-Ala):undecaprenyl- phosphate phospho-N-acetylmuramoyl-pentapeptide-transferase	[c] : C17556 + C04882 --> C05897 + C00105
R_R07965	-1000	Caffeine metabolism	1.13.12.-	TRUE	.	[c] : C16353 + C00004 + C00080 + C00007 <==> C00385 + C00003 + C00067 + C00001
R_R07964	-1000	Caffeine metabolism	1.13.12.-	TRUE	.	[c] : C07480 + C00005 + C00080 + C00007 <==> C16357 + C00006 + C00067 + C00001
R_R07967	1000	Caffeine metabolism	1.13.12.-	TRUE	.	[c] : C16357 + C00004 + C00080 + C00007 <==> C00385 + C00003 + C00067 + C00001
R_R07966	1000	Caffeine metabolism	1.13.12.-	TRUE	.	[c] : C16353 + C00005 + C00080 + C00007 <==> C00385 + C00006 + C00067 + C00001
R_R07961	-1000	Caffeine metabolism	1.13.12.-	TRUE	.	[c] : C07480 + C00004 + C00080 + C00007 <==> C16353 + C00003 + C00067 + C00001
R_R07960	1000	Caffeine metabolism	1.13.12.-	TRUE	.	[c] : C13747 + C00005 + C00080 + C00007 <==> C16358 + C00006 + C00067 + C00001
R_R07963	-1000	Caffeine metabolism	1.13.12.-	TRUE	.	[c] : C07480 + C00004 + C00080 + C00007 <==> C16357 + C00003 + C00067 + C00001
R_HMBS	0	Porphyrin and chlorophyll metabolism	2.5.1.61	FALSE	Porphobilinogen ammonia-lyase (polymerizing)	[c] : C00001 + 4 C00931 --> C01024 + 4 C01342
R_R00790	0	Nitrogen metabolism	1.7.7.1	TRUE	Ammonia:ferredoxin oxidoreductase	[c] : C01342 + 2 C00001 + 6 C00139 <==> C00088 + 6 C00138 + 7 C00080
R_pydxnt	0	Transport Database	.	FALSE	pydxntransport	C00314[e] --> C00314[c]
R_R04764	0	Androgen and estrogen metabolism	2.1.1.-	TRUE	.	[c] : C05301 + C00019 <==> C05302 + C00021
R_R00926	0	Propanoate metabolism	6.2.1.17; 6.2.1.1	TRUE	Propionyladenylate:CoA propionyltransferase	[c] : C05983 + C00010 <==> C00020 + C00100
R_R03191	0	Aminosugars metabolism	1.1.1.158	TRUE	UDP-N-acetylmuramate:NADP+ oxidoreductase	[c] : C01050 + C00003 <==> C04631 + C00004 + C00080
R_UPP3MT	0	Porphyrin and chlorophyll metabolism	2.1.1.107	FALSE	S-Adenosyl-L-methionine:uroporphyrin-III C-methyltransferase	[c] : 2 C00019 + C01051 --> 2 C00021 + dscl + C00080
R_DHBD	0	Biosynthesis of siderophore group nonribosomal peptides	1.3.1.28	TRUE	2,3-dihydro-2,3-dihydroxybenzoate:NAD+ oxidoreductase	[c] : C04171 + C00003 <==> C00196 + C00080 + C00004
R_THRS	13.1045	Glycine, serine and threonine metabolism	4.2.3.1	FALSE	O-phospho-L-homoserine phosphate-lyase (adding water;L-threonine-forming)	[c] : C00001 + C01102 --> C00009 + C00188
R_R04949	0	Cyanoamino acid metabolism	3.2.1.21	TRUE	Cyanoglycoside glucohydrolase	[c] : C05713 + C00001 <==> C05712 + C00267
R_R05145	0	Biotin metabolism	6.3.4.10; 6.3.4.11; 6.3.4.15; 6.3.4.9	TRUE	Biotinyl-5'-AMP:apo-[carboxylase] ligase (AMP-forming)	[c] : C05921 + C06249 <==> C00020 + C06250
R_NDPK8m	1000	Purine metabolism	2.7.4.6	TRUE	ATP:dADP phosphotransferase	[c] : C00002 + C00206 <==> C00008 + C00131
R_R05149	0	Porphyrin and chlorophyll metabolism	2.1.1.132	TRUE	S-Adenosyl-L-methionine:1-precorrin-6Y C5,15-methyltransferase (C-12-decarboxylating)	[c] : 2 C00019 + C06319 <==> 2 C00021 + C06408 + C00011
R_P5CR	1000	Arginine and proline metabolism	1.5.1.2	FALSE	L-Proline:NADP+ 5-oxidoreductase	[c] : C03912 + 2 C00080 + C00005 --> C00006 + C00148
R_R04536	0	Fatty acid biosynthesis	1.1.1.100; 2.3.1.86; 2.3.1.85	TRUE	(3R)-3-Hydroxyoctanoyl-[acyl-carrier-protein]:NADP+ oxidoreductase	[c] : C04620 + C00006 <==> C05750 + C00005 + C00080
R_R04946	0	Selenoamino acid metabolism	2.5.1.48	TRUE	O-Succinyl-L-homoserine succinate-lyase (adding cysteine)	[c] : C05701 + C05688 <==> selcyst + C00042
R_orott	0	Transport Database	.	TRUE	orottransport	C00295[c] <==> C00295[e]
R_R04944	0	Selenoamino acid metabolism	2.5.1.48	TRUE	O-Phosphorylhomoserine succinate-lyase (adding cysteine)	[c] : C05702 + C05688 <==> selcyst + C00009
R_R04945	0	Selenoamino acid metabolism	2.5.1.48	TRUE	O-Acetylhomoserine succinate-lyase (adding cysteine)	[c] : C05700 + C05688 <==> selcyst + C00033
R_R08174	0	Biosynthesis of unsaturated fatty acids	3.1.2.2	TRUE	Stearoyl-CoA hydrolase	[c] : C00412 + C00001 <==> C00010 + C01530
R_G3PD2	-1000	Glycerophospholipid metabolism	1.1.1.94	TRUE	sn-Glycerol-3-phosphate:NADP+ 2-oxidoreductase	[c] : C00623 + C00006 <==> C00111 + C00080 + C00005
R_G3PD1	999.174	Glycerophospholipid metabolism	1.1.1.94; 1.1.1.8	TRUE	sn-Glycerol-3-phosphate:NAD+ 2-oxidoreductase	[c] : C00623 + C00003 <==> C00111 + C00080 + C00004
R_R04780	-414.983	Fructose and mannose metabolism; Glycolysis / Gluconeogenesis; Pentose phosphate pathway	3.1.3.11	TRUE	beta-D-Fructose 1,6-bisphosphate 1-phosphohydrolase	[c] : C05378 + C00001 <==> f6p-B + C00009
R_DHFS	0	Folate biosynthesis	6.3.2.12; 6.3.2.17	FALSE	7,8-dihydropteroate:L-glutamate ligase (ADP-forming)	[c] : C00002 + C00921 + C00025 --> C00008 + C00415 + C00009
R_ADAe	0	Purine metabolism	3.5.4.4	FALSE	Adenosine aminohydrolase	[e] : C00212 + C00080 + C00001 --> C00294 + C01342
R_P5CD	0	Arginine and proline metabolism; Glutamate metabolism	1.5.1.12	FALSE	L-1-Pyrroline-5-carboxylate:NAD+ oxidoreductase	[c] : C03912 + 2 C00001 + C00003 --> C00025 + C00080 + C00004
R_R03424	0	Glycerophospholipid metabolism; Glycine, serine and threonine metabolism	2.1.1.71	TRUE	S-Adenosyl-L-methionine:phosphatidyl-N-methylethanolamine N-methyltransferase	[c] : C00019 + C01241 <==> C00021 + C04308
R_DAPDC	0	Lysine biosynthesis	4.1.1.20	FALSE	meso-2,6-Diaminoheptanedioate carboxy-lyase	[c] : C00680 + C00080 --> C00011 + C00047
R_SRC_C17556_c	6.50523	SourceFlux	.	FALSE	. source flux	C17556[b] --> C17556[c]
R_DXPS	0	Biosynthesis of steroids	2.2.1.7	FALSE	1-Deoxy-D-xylulose-5-phosphate pyruvate-lyase (carboxylating)	[c] : C00118 + C00080 + C00022 --> C00011 + C11437
R_R02912	0	Tryptophan metabolism	2.1.1.-	TRUE	serotonin O-methyltransferase	[c] : srtn + C00440 <==> C05659 + C00101
R_SRC_C00009_e	74.206	SourceFlux	.	FALSE	. source flux	C00009[b] --> C00009[e]
R_IGPDH	0	Histidine metabolism	4.2.1.19	FALSE	D-erythro-1-(Imidazol-4-yl)glycerol 3-phosphate hydro-lyase	[c] : C04666 --> C00001 + C01267
R_PMPK	0	Thiamine metabolism	2.7.4.7	FALSE	ATP:4-amino-2-methyl-5-phosphomethylpyrimidine phosphotransferase	[c] : C04556 + C00002 --> C04752 + C00008
R_met_Lt	0	Transport Database	.	FALSE	met-Ltransport	C00073[e] --> C00073[c]
R_ESC_C00058_c	0	EscapeFlux	.	FALSE	. escape flux	C00058[c] --> C00058[b]
R_nmnt	0	Transport Database	.	FALSE	nmntransport	C00455[e] --> C00455[c]
R_ILETRS	0	Valine, leucine and isoleucine biosynthesis	6.1.1.5	FALSE	L-Isoleucine:tRNA(Ile) ligase (AMP-forming)	[c] : C00002 + C00407 + C01644 --> C00020 + C03127 + C00013
R_asp_Lt	0	Transport Database	.	FALSE	asp-Ltransport	C00049[e] --> C00049[c]
R_R07916	0	Carotenoid biosynthesis	2.5.1.32	TRUE	.	[c] : C00353 <==> C05413
R_LEUTRS	0	Valine, leucine and isoleucine biosynthesis	6.1.1.4	FALSE	L-Leucine:tRNA(Leu) ligase (AMP-forming)	[c] : C00002 + C00123 + C01645 --> C00020 + C02047 + C00013
R_G3PDm	0.826331	Glycerophospholipid metabolism	1.1.5.3	FALSE	sn-Glycerol-3-phosphate:(acceptor) 2-oxidoreductase	[c] : C00016 + C00623 --> C00111 + C01352
R_ADNK1m	0	Purine metabolism	2.7.1.74; 2.7.1.20	FALSE	ATP:adenosine 5'-phosphotransferase	[c] : C00212 + C00002 --> C00008 + C00020 + C00080
R_R01354	0	Propanoate metabolism	6.2.1.17; 6.2.1.1	TRUE	ATP:propanoate adenyltransferase	[c] : C00002 + C00163 <==> C00013 + C05983
R_GK1	15.5355	Purine metabolism	2.7.4.8	TRUE	ATP:(d)GMP phosphotransferase	[c] : C00002 + C00144 <==> C00008 + C00035
R_APAT2rm	759.942	Alanine and aspartate metabolism; Propanoate metabolism; beta-Alanine metabolism	2.6.1.19; 2.6.1.55	TRUE	3-Aminopropanoate:2-oxoglutarate aminotransferase	[c] : C00026 + C00099 <==> C00025 + C00222
R_R02780	-888.115	Starch and sucrose metabolism	2.7.1.69	TRUE	.	[c] : C01083 + C04261 <==> C00689 + C00615
R_CLS_hs	0	Glycerophospholipid metabolism	2.7.8.-	FALSE	CDP-diacylglycerol:phosphatidylglycerol 3-phosphatidyltransferase	[c] : cdpdag_hs + pglyc_hs --> clpn_hs + C00055 + C00080
R_ECOAH1	0	Butanoate metabolism; Benzoate degradation via CoA ligation; Lysine degradation; Tryptophan metabolism	4.2.1.17	TRUE	(S)-3-Hydroxybutanoyl-CoA hydro-lyase	[c] : 3hbcoa <==> b2coa + C00001
R_R00621	-503.504	Citrate cycle (TCA cycle)	1.2.4.2	TRUE	.	[c] : C00026 + C00068 <==> C05381 + C00011
R_R01986	0	Urea cycle and metabolism of amino groups	1.2.1.3	TRUE	4-Aminobutyraldehyde:NAD+ oxidoreductase	[c] : C00555 + C00006 + C00001 <==> C00334 + C00005 + C00080
R_XYLK	0	Pentose and glucuronate interconversions	2.7.1.17	FALSE	ATP:D-xylulose 5-phosphotransferase	[c] : C00002 + C00310 --> C00008 + C00080 + C00231
R_THRD_Lm	995.754	Valine, leucine and isoleucine biosynthesis; Glycine, serine and threonine metabolism	4.3.1.19	FALSE	L-threonine ammonia-lyase (2-oxobutanoate-forming)	[c] : C00188 --> C00109 + C01342
R_URIDK2m	-0.826331	Pyrimidine metabolism	2.7.4.4; 2.7.4.9	TRUE	ATP:dUMP phosphotransferase	[c] : C00002 + C00365 <==> C00008 + C01346
R_ESC_C00334_c	0	EscapeFlux	.	FALSE	. escape flux	C00334[c] --> C00334[b]
R_R03920	0	Starch and sucrose metabolism	2.7.1.4; 2.7.1.1	TRUE	ATP:D-fructose 6-phosphotransferase	[c] : C00002 + C02336 <==> C00008 + f6p-B
R_co2t	0	Transport Database	.	TRUE	co2transport	C00011[c] <==> C00011[e]
R_FUMm	-904.15	Reductive carboxylate cycle (CO2 fixation); Citrate cycle (TCA cycle)	4.2.1.2	TRUE	(S)-malate hydro-lyase (fumarate-forming)	[c] : C00122 + C00001 <==> C00711
R_AICART	30.5276	One carbon pool by folate; Purine metabolism	2.1.2.3	TRUE	10-Formyltetrahydrofolate:5'-phosphoribosyl-5-amino-4- imidazolecarboxamide formyltransferase	[c] : C00234 + C04677 <==> C04734 + C00101
R_R07972	1000	Caffeine metabolism	1.13.12.-	TRUE	.	[c] : C07481 + C00005 + C00080 + C00007 <==> C07130 + C00006 + C00067 + C00001
R_R05028	0	Peptidoglycan biosynthesis	6.3.1.2	TRUE	Undecaprenyl-diphospho-N-acetylmuramoyl-(N-acetylglucosamine)- L-alanyl-D-glutamyl-L-lysyl-D-alanyl-D-alanine:ammonia ligase (ADP-forming)	[c] : C00002 + C05889 + C01342 <==> C00008 + C00009 + C05890
R_R02737	888.115	Starch and sucrose metabolism	2.4.1.15	TRUE	UDPglucose:D-glucose-6-phosphate 1-alpha-D-glucosyltransferase	[c] : C00029 + C00668 <==> C00015 + C00689
R_R02736	0	Glutathione metabolism; Pentose phosphate pathway	1.1.1.49	TRUE	beta-D-Glucose-6-phosphate:NADP+ 1-oxoreductase	[c] : C01172 + C00006 <==> C01236 + C00005 + C00080
R_arab_Dt	0	Transport Database	.	FALSE	arab-Dtransport	C00216[e] --> C00216[c]
R_G6PI2	859.711	Glycolysis / Gluconeogenesis	5.3.1.9	TRUE	beta-D-Glucose 6-phosphate ketol-isomerase	[c] : C01172 <==> f6p-B
R_R02739	1000	Glycolysis / Gluconeogenesis; Pentose phosphate pathway	5.3.1.9; 5.1.3.15	TRUE	alpha-D-Glucose 6-phosphate ketol-isomerase	[c] : C00668 <==> C01172
R_R02738	888.115	Glycolysis / Gluconeogenesis	2.7.1.69	TRUE	Protein-N(pai)-phosphohistidine:sugar N(pai)-phosphotransferase	[c] : C04261 + C00267 <==> C00615 + C00668
R_R02320	0	Pyruvate metabolism; Carbon fixation in photosynthetic organisms	2.7.1.40	TRUE	NTP:pyruvate O2-phosphotransferase	[c] : C00201 + C00022 <==> C00454 + C00074
R_R05027	0	Peptidoglycan biosynthesis	2.4.1.227	TRUE	.	[c] : C05888 + C00043 <==> C05889 + C00015
R_AGDC_r	0	Aminosugars metabolism	3.5.1.25	TRUE	N-Acetyl-D-glucosamine-6-phosphate amidohydrolase	[c] : C00357 + C00001 <==> C00033 + C00352
R_R06613	0.826331	Pyrimidine metabolism; One carbon pool by folate	2.1.1.148	TRUE	5,10-methylenetetrahydrofolate,FADH2:dUMP C-methyltransferase	[c] : C00143 + C00365 + C01352 <==> C00101 + C00364 + C00016
R_R02250	0	Glycerolipid metabolism	3.1.1.3	TRUE	Triacylglycerol acylhydrolase	[c] : triglyc_SC_tag_hs + C00001 <==> 12dgr_SC_12dgr_EC + C00162
R_AIRCr	30.5276	Purine metabolism	4.1.1.21	TRUE	1-(5-Phospho-D-ribosyl)-5-amino-4-imidazolecarboxylate carboxy-lyase	[c] : C03373 + C00011 <==> C04751 + C00080
R_mobdt	0	Transport Database	.	FALSE	mobdtransport	C06232[e] --> C06232[c]
R_inst	0	Transport Database	.	FALSE	instransport	C00294[e] --> C00294[c]
R_R07974	1000	Caffeine metabolism	1.13.12.-	TRUE	.	[c] : C07130 + C00005 + C00080 + C00007 <==> C16357 + C00006 + C00067 + C00001
R_AMID3	0	Tryptophan metabolism	3.5.1.4	FALSE	Indole-3-acetamide amidohydrolase	[c] : C00001 + C02693 --> C00954 + C01342
R_GCCcm	0.248494	Glycine, serine and threonine metabolism	1.8.1.4	TRUE	dihydrolipoylprotein:NAD+ oxidoreductase	[c] : C02972 + C00003 <==> C00080 + C02051 + C00004
R_HMPK1	0	Thiamine metabolism	2.7.1.49	FALSE	ATP:4-amino-5-hydroxymethyl-2-methylpyrimidine 5-phosphotransferase	[c] : C01279 + C00002 --> C04556 + C00008 + C00080
R_AMID5	0	Styrene degradation	3.5.1.4	FALSE	.	[c] : C01659 + C00001 --> C00511 + C01342
R_R01678	0	Galactose metabolism	3.2.1.108; 3.2.1.23	TRUE	Lactose galactohydrolase	[c] : C00243 + C00001 <==> C00267 + C00124
R_R00357	-21.7545	Alanine and aspartate metabolism	1.4.3.16; 1.4.3.2	TRUE	L-Aspartic acid:oxygen oxidoreductase (deaminating)	[c] : C00049 + C00001 + C00007 <==> C00036 + C01342 + C00027
R_PPCOACm	0	Valine, leucine and isoleucine degradation; Propanoate metabolism	6.4.1.3	FALSE	Propanoyl-CoA:carbon-dioxide ligase (ADP-forming)	[c] : C00002 + C01353 + C00100 --> C00008 + C00080 + C00683 + C00009
R_thymdt	0	Transport Database	.	FALSE	thymdtransport	C00214[e] --> C00214[c]
R_ACACT1m	124.522	Synthesis and degradation of ketone bodies; Pyruvate metabolism; Valine, leucine and isoleucine degradation; Butanoate metabolism; Benzoate degradation via CoA ligation; Propanoate metabolism; Lysine degradation; Tryptophan metabolism	2.3.1.16; 2.3.1.9	FALSE	Acetyl-CoA:acetyl-CoA C-acetyltransferase	[c] : 2 C00024 --> C00332 + C00010
R_R05069	19.876	Valine, leucine and isoleucine biosynthesis	1.1.1.86; 5.4.99.3	TRUE	(S)-2-Aceto-2-hydroxybutanoate:NADP+ oxidoreductase (isomerizing)	[c] : C00659 <==> C14463
R_R06926	0	1- and 2-Methylnaphthalene degradation	1.14.13.-	TRUE	.	[c] : C14098 + C00007 + C00004 + C00080 <==> C02909 + C00003 + C00001
R_R06927	0	1- and 2-Methylnaphthalene degradation	1.1.1.1	TRUE	alcohol:NAD+ oxidoreductase	[c] : C02909 + C00003 <==> C14099 + C00004 + C00080
R_R05066	0	Valine, leucine and isoleucine degradation	1.1.1.35; 1.1.1.31	TRUE	3-Hydroxy-2-methylpropanoate:NAD+ oxidoreductase	[c] : C06001 + C00003 <==> C06002 + C00004 + C00080
R_ESC_C00011_e	0	EscapeFlux	.	FALSE	. escape flux	C00011[e] --> C00011[b]
R_AMPTASECG	0	Glutathione metabolism	3.4.11.2; 3.4.11.1; 3.4.13.3; 3.4.11.23	FALSE	membrane alanyl aminopeptidase	[c] : C01419 + C00001 --> C00097 + C00037
R_METS	11.0547	Methionine metabolism; One carbon pool by folate	2.1.1.13	FALSE	5-Methyltetrahydrofolate:L-homocysteine S-methyltransferase	[c] : C00440 + C05330 --> C00080 + C00073 + C00101
R_PTPAT	0	Pantothenate and CoA biosynthesis	2.7.7.3	TRUE	ATP:pantetheine-4'-phosphate adenylyltransferase	[c] : C00002 + C00080 + C01134 <==> C00882 + C00013
R_cu2t	0.549348	Transport Database	.	FALSE	cu2transport	C00070[e] --> C00070[c]
R_GLNTRAT	0	Glutamate metabolism	6.3.5.7	FALSE	Glu-tRNA(Gln):L-glutamine amido-ligase(ADP-forming)	[c] : C00002 + C00064 + glutrna_LPAREN_gln_RPAREN_ + C00001 --> C00008 + C02282 + C00025 + C00080 + C00009
R_FMNATm	0.549348	Riboflavin metabolism	2.7.7.2	FALSE	ATP:FMN adenylyltransferase	[c] : C00002 + C00061 + C00080 --> C00016 + C00013
R_so4t	0.549348	Transport Database	.	FALSE	so4transport	C00059[e] --> C00059[c]
R_SUCOAS	503.504	Reductive carboxylate cycle (CO2 fixation); Propanoate metabolism; Citrate cycle (TCA cycle)	6.2.1.5	TRUE	Succinate:CoA ligase (ADP-forming)	[c] : C00002 + C00010 + C00042 <==> C00008 + C00009 + C00091
R_ASPCTn	20.6558	Pyrimidine metabolism; Alanine and aspartate metabolism	2.1.3.2	FALSE	carbamoyl-phosphate:L-aspartate carbamoyltransferase	[c] : C00049 + C00169 --> C00438 + C00080 + C00009
R_BG_CELLB_	0	.	.	FALSE	.	[c] : C00185 + C00001 --> 2 C00267
R_nh4t	-88.2704	Transport Database	.	TRUE	nh4transport	C01342[c] <==> C01342[e]
R_UAAGDS	0	Peptidoglycan biosynthesis; Lysine biosynthesis	6.3.2.13	FALSE	UDP-N-acetylmuramoyl-L-alanyl-D-glutamate:meso-2,6- diaminoheptanedioate ligase (ADP-forming)	[c] : C00680 + C00002 + C00692 --> C00008 + C00080 + C00009 + C04877
R_PSP_L	0	Glycine, serine and threonine metabolism	3.1.3.3	FALSE	L-O-Phosphoserine phosphohydrolase	[c] : C00001 + C01005 --> C00009 + C00716
R_R06447	0	Terpenoid biosynthesis	2.5.1.31	TRUE	di-trans,poly-cis-Decaprenyl-diphosphate:isopentenyl-diphosphate undecaprenylcistransferase	[c] : ttc-ggdp + 7 C00129 <==> C04574 + 7 C00013
R_ADNUC	1000	Purine metabolism	3.2.2.8; 3.2.2.1; 3.2.2.7	FALSE	Adenosine ribohydrolase	[c] : C00212 + C00001 --> C00147 + C00121
R_ICDHyr	567.947	Reductive carboxylate cycle (CO2 fixation); Glutathione metabolism	1.1.1.42	TRUE	Isocitrate:NADP+ oxidoreductase (decarboxylating)	[c] : C00311 + C00006 <==> C00026 + C00011 + C00005
R_SRC_C00007_e	0	SourceFlux	.	FALSE	. source flux	C00007[b] --> C00007[e]
R_vitd2t	0	Transport Database	.	FALSE	vitd2transport	vitd2[e] --> vitd2[c]
R_R01070	332.679	Fructose and mannose metabolism; Glycolysis / Gluconeogenesis; Pentose phosphate pathway	4.1.2.13	TRUE	beta-D-fructose-1,6-bisphosphate D-glyceraldehyde-3-phosphate-lyase (glycerone-phosphate-forming)	[c] : C05378 <==> C00111 + C00118
R_OHPBAT	0	Vitamin B6 metabolism	2.6.1.52	TRUE	O-Phospho-4-hydroxy-L-threonine:2-oxoglutarate aminotransferase	[c] : C00025 + C06054 <==> C00026 + C06055
R_ESC_C00163_e	0	EscapeFlux	.	FALSE	. escape flux	C00163[e] --> C00163[b]
R_GLUDx	-783.388	Glutamate metabolism; Nitrogen metabolism	1.4.1.3; 1.4.1.2; 1.4.1.4	TRUE	L-Glutamate:NAD+ oxidoreductase (deaminating)	[c] : C00025 + C00001 + C00003 <==> C00026 + C00080 + C00004 + C01342
R_R06895	0	Porphyrin and chlorophyll metabolism	1.3.99.22	TRUE	coproporphyrinogen-III:S-adenosyl-L-methionine oxidoreductase(decarboxylating)	[c] : C03263 + 2 C00019 <==> C01079 + 2 C00011 + 2 C00073 + 2 C05198
R_DHORTSn	-20.6558	Pyrimidine metabolism	3.5.2.3	TRUE	(S)-dihydroorotate amidohydrolase	[c] : C00337 + C00001 <==> C00438 + C00080
R_PHETA1	-12.7016	Phenylalanine metabolism; Phenylalanine, tyrosine and tryptophan biosynthesis	2.6.1.9; 2.6.1.5; 2.6.1.1; 2.6.1.57	TRUE	L-Phenylalanine:2-oxoglutarate aminotransferase	[c] : C00026 + C00079 <==> C00025 + C00166
R_DCTPD	0	Pyrimidine metabolism	3.5.4.13	FALSE	dCTP aminohydrolase	[c] : C00458 + C00080 + C00001 --> C00460 + C01342
R_HACD9m	0	Valine, leucine and isoleucine degradation	1.1.1.35; 1.1.1.178	TRUE	(2S,3S)-3-hydroxy-2-methylbutanoyl-CoA:NAD+ oxidoreductase	[c] : C04405 + C00003 <==> C03344 + C00080 + C00004
R_SRC_C14819_e	0.549348	SourceFlux	.	FALSE	. source flux	C14819[b] --> C14819[e]
R_METTRS	0	Methionine metabolism	6.1.1.10	FALSE	L-Methionine:tRNAMet ligase (AMP-forming)	[c] : C00002 + C00073 + C01647 --> C00020 + C02430 + C00013
R_R04137	0	Valine, leucine and isoleucine degradation	4.2.1.17	TRUE	3-Hydroxyisopentyl-CoA hydro-lyase	[c] : C05998 <==> C03069 + C00001
R_PPND	9.44384	Phenylalanine, tyrosine and tryptophan biosynthesis; Novobiocin biosynthesis	1.3.1.12	FALSE	Prephenate:NAD+ oxidoreductase(decarboxylating)	[c] : C00003 + C00254 --> C01179 + C00011 + C00004
R_TMPPP	0	Thiamine metabolism	2.5.1.3	FALSE	2-Methyl-4-amino-5-hydroxymethylpyrimidine-diphosphate:4-methyl-5- (2-phosphoethyl)-thiazole 2-methyl-4-aminopyridine-5-methenyltransferase	[c] : C04752 + C04327 + C00080 --> C00013 + C01081
R_QULNS	1.0987	Nicotinate and nicotinamide metabolism	.	FALSE	.	[c] : C00111 + C05840 --> C00080 + 2 C00001 + C00009 + C03722
R_R02073	-82.3041	Fructose and mannose metabolism	2.7.1.90	TRUE	diphosphate:beta-D-fructose-6-phosphate 1-phosphotransferase	[c] : C00013 + f6p-B <==> C00009 + C05378
R_MTHFR3	11.0547	Methane metabolism; One carbon pool by folate	1.5.1.20	FALSE	5-methyltetrahydrofolate:NADP+ oxidoreductase	[c] : 2 C00080 + C00143 + C00005 --> C00440 + C00006
R_R07411	0	Porphyrin and chlorophyll metabolism	2.5.1.-	TRUE	.	[c] : C00032 <==> C15672
R_R04573	0	Peptidoglycan biosynthesis	6.3.2.10	TRUE	UDP-N-acetylmuramoyl-L-alanyl-D-glutamyl-L-lysine:alanyl-D-alanine ligase (ADP-forming)	[c] : C00002 + C05892 + C00993 <==> C00008 + C00009 + C04702
R_R07412	0	Porphyrin and chlorophyll metabolism	.	TRUE	.	[c] : C15672 <==> hemeA_1
R_TYRTRSm	0	Phenylalanine, tyrosine and tryptophan biosynthesis	6.1.1.1	FALSE	L-Tyrosine:tRNA(Tyr) ligase (AMP-forming)	[c] : C00002 + C00787 + C00082 --> C00020 + C00013 + C02839
R_R04572	0	Peptidoglycan biosynthesis	6.3.2.10	TRUE	UDP-N-acetylmuramoyl-L-alanyl-D-glutamyl-L-lysine:alanyl-D-alanine ligase (ADP-forming)	[c] : C00002 + C04700 + C00993 <==> C00008 + C00009 + C04846
R_nadt	0	Transport Database	.	FALSE	nadtransport	C00003[e] --> C00003[c]
R_UAGCVT	0	Aminosugars metabolism	2.5.1.7	FALSE	Phosphoenolpyruvate:UDP-N-acetyl-D-glucosamine 1-carboxyvinyl-transferase	[c] : C00074 + C00043 --> C00009 + C04631
R_a_D_glucoset	0	Transport Database	.	FALSE	a-D-glucosetransport	C00267[e] --> C00267[c]
R_R03172	0	Valine, leucine and isoleucine degradation	1.3.99.12; 1.3.99.2; 1.3.99.3	TRUE	(S)-2-methylbutanoyl-CoA:acceptor 2,3-oxidoreductase	[c] : C15980 + C00028 <==> C03345 + C00030
R_R04960	-0.549348	Fatty acid biosynthesis	2.3.1.41; 2.3.1.85; 2.3.1.86; 2.3.1.179; 2.3.1.180	TRUE	Octanoyl-[acyl-carrier protein]:malonyl-[acyl-carrier-protein] C-acyltransferase (decarboxylating)	[c] : C05752 + C01209 <==> C05753 + C00011 + apoACP_ACP
R_R05219	0	Porphyrin and chlorophyll metabolism	2.1.1.152	TRUE	.	[c] : C06320 + C00033 + C00021 <==> C06416 + C00019 + C00001
R_R05218	0	Porphyrin and chlorophyll metabolism	1.16.8.1	TRUE	cob(II)yrinic acid-a,c-diamide:FMN oxidoreductase	[c] : 2 C06504 + C01847 <==> 2 C06505 + C00061 + 2 C00080
R_XPPT	0	Purine metabolism	2.4.2.22; 2.4.2.8	FALSE	XMP:pyrophosphate phosphoribosyltransferase	[c] : C00119 + C00385 --> C00013 + C00655
R_ncamt	0	Transport Database	.	FALSE	ncamtransport	C00153[e] --> C00153[c]
R_NDPK3n	-0.826331	Pyrimidine metabolism	2.7.4.6	TRUE	ATP:CDP phosphotransferase	[c] : C00002 + C00112 <==> C00008 + C00063
R_PMANM	0	Fructose and mannose metabolism	5.4.2.8	TRUE	D-Mannose 6-phosphate 1,6-phosphomutase	[c] : C00636 <==> C00275
R_R08089	0	Geraniol degradation	1.3.99.-	TRUE	.	[c] : C16464 + C00028 <==> C01920 + C00030
R_MTHFD	61.0551	One carbon pool by folate; Glyoxylate and dicarboxylate metabolism	1.5.1.5	TRUE	5,10-methylenetetrahydrofolate:NADP+ oxidoreductase	[c] : C00143 + C00006 <==> C00445 + C00005
R_ribflvt	1.0987	Transport Database	.	FALSE	ribflvtransport	C00255[e] --> C00255[c]
R_R05217	0	Porphyrin and chlorophyll metabolism	1.14.13.83	TRUE	precorrin-3A,NADH:oxygen oxidoreductase (20-hydroxylating)	[c] : C05772 + C00007 + C00004 + C00080 <==> C06406 + C00003 + C00001
R_SCPx	0	Bile acid biosynthesis	2.3.1.16	FALSE	Propanoyl-CoA:acetyl-CoA C-acyltransferase	[c] : cholcoaone + C00010 --> cholcoa + C00100
R_R07954	1000	Caffeine metabolism	1.13.12.-	TRUE	.	[c] : C07481 + C00004 + C00080 + C00007 <==> C13747 + C00003 + C00067 + C00001
R_PGCD	0	Glycine, serine and threonine metabolism	1.1.1.95	FALSE	3-Phospho-D-glycerate:NAD+ 2-oxidoreductase	[c] : C00197 + C00003 --> C03232 + C00080 + C00004
R_R07956	-1000	Caffeine metabolism	1.13.12.-	TRUE	.	[c] : C07481 + C00005 + C00080 + C00007 <==> C07480 + C00006 + C00067 + C00001
R_R07957	1000	Caffeine metabolism	1.13.12.-	TRUE	.	[c] : C13747 + C00004 + C00080 + C00007 <==> C16353 + C00003 + C00067 + C00001
R_R07950	0	Biosynthesis of unsaturated fatty acids	1.3.3.6	TRUE	.	[c] : C16172 + C00016 <==> C16387 + C01352
R_COCHL	0	Porphyrin and chlorophyll metabolism	6.6.1.2	FALSE	hydrogenobyrinic-acid-a,c-diamide:cobalt cobalt-ligase (ADP-forming)	[c] : C00002 + C00175 + C00001 + C06503 --> C00008 + C06504 + 2 C00080 + C00009
R_ACYP_2	0	Pyruvate metabolism	3.6.1.7	FALSE	Acetyl phosphate phosphohydrolase	[c] : C00227 + C00001 --> C00033 + C00080 + C00009
R_R07958	-1000	Caffeine metabolism	1.13.12.-	TRUE	.	[c] : C13747 + C00005 + C00080 + C00007 <==> C16353 + C00006 + C00067 + C00001
R_MECDPS	0	Biosynthesis of steroids	4.6.1.12	FALSE	2-Phospho-4-(cytidine 5'-diphospho)-2-C-methyl-D-erythritol CMP-lyase (cyclizing)	[c] : C11436 --> C11453 + C00055
R_R05071	1000	Valine, leucine and isoleucine biosynthesis	1.1.1.86; 5.4.99.3	TRUE	(S)-2-Acetolactate methylmutase	[c] : C06010 <==> C04181
R_R01827	-194.561	Pentose phosphate pathway	2.2.1.2	TRUE	sedoheptulose-7-phosphate:D-glyceraldehyde-3-phosphate glyceronetransferase	[c] : C05382 + C00118 <==> C00279 + f6p-B
R_HEXTT	0	Biosynthesis of steroids	2.5.1.30	FALSE	.	[c] : C01230 + C00129 --> C04216 + C00013
R_MDHm	-1000	Pyruvate metabolism; Citrate cycle (TCA cycle); Reductive carboxylate cycle (CO2 fixation); Carbon fixation in photosynthetic organisms; Glyoxylate and dicarboxylate metabolism	1.1.1.37	TRUE	(S)-malate:NAD+ oxidoreductase	[c] : C00711 + C00003 <==> C00080 + C00004 + C00036
R_pydxt	0	Transport Database	.	FALSE	pydxtransport	C00250[e] --> C00250[c]
R_R00802	0	Starch and sucrose metabolism	3.2.1.26; 3.2.1.48; 3.2.1.20	TRUE	alpha-D-Glucoside glucohydrolase	[c] : C00089 + C00001 <==> C02336 + C00267
R_R01858	-1000	Purine metabolism	2.7.1.40	TRUE	dGTP:pyruvate 2-O-phosphotransferase	[c] : C00286 + C00022 <==> C00361 + C00074
R_CYSSr	-1000	Cysteine metabolism; Sulfur metabolism	2.5.1.65; 2.5.1.47	TRUE	O3-Acetyl-L-serine acetate-lyase (adding hydrogen sulfide)	[c] : C00979 + C00297 <==> C00033 + C00097 + C00080
R_R01411	0	Pyrimidine metabolism	3.5.4.1	TRUE	5-Methylcytosine aminohydrolase	[c] : C02376 + C00001 <==> C00178 + C01342
R_R05177	0	Porphyrin and chlorophyll metabolism	5.4.1.2	TRUE	Precorrin 8X 11,12-methylmutase	[c] : C06408 <==> C06399
R_GLYTRS	0	Glycine, serine and threonine metabolism	6.1.1.14	FALSE	Glycine:tRNA(Gly) ligase (AMP-forming)	[c] : C00002 + C00037 + C01642 --> C00020 + C02412 + C00013
R_ARGN	0	Urea cycle and metabolism of amino groups; Arginine and proline metabolism	3.5.3.1	FALSE	L-Arginine amidinohydrolase	[c] : C00062 + C00001 --> C00077 + C00086
R_R00416	0	Aminosugars metabolism	2.7.7.23	TRUE	UTP:N-acetyl-alpha-D-glucosamine-1-phosphate uridylyltransferase	[c] : C00075 + C04501 <==> C00013 + C00043
R_ESC_C01089_c	124.522	EscapeFlux	.	FALSE	. escape flux	C01089[c] --> C01089[b]
R_R00412	-949.669	Benzoate degradation via CoA ligation; Citrate cycle (TCA cycle)	1.3.99.1	TRUE	Succinate:(acceptor) oxidoreductase	[c] : C00042 + C00028 <==> C00122 + C00030
R_T2M26DCOAHLx	0	Limonene and pinene degradation	4.2.1.17	TRUE	trans-2-Methyl-5-isopropylhexa-2,5-dienoyl-CoA hydro-lyase	[c] : C00001 + t2m26dcoa <==> 3h26dm5coa
R_ESC_C00064_c	0	EscapeFlux	.	FALSE	. escape flux	C00064[c] --> C00064[b]
R_phemet	0	Transport Database	.	FALSE	phemetransport	C00032[e] --> C00032[c]
R_clt	0.549348	Transport Database	.	FALSE	cltransport	C00698[e] --> C00698[c]
R_ADOCBIK	0	Porphyrin and chlorophyll metabolism	2.7.1.156	FALSE	.	[c] : C06508 + C00002 --> C06509 + C00008 + C00080
R_G1SATi	0	Porphyrin and chlorophyll metabolism	5.4.3.8	FALSE	(S)-4-Amino-5-oxopentanoate 4,5-aminomutase	[c] : C03741 --> C00430
R_PPAKr	0	Propanoate metabolism	2.7.2.1; 2.7.2.15	TRUE	ATP:propanoate phosphotransferase	[c] : C00008 + C02876 <==> C00002 + C00163
R_GLNS	138.155	Glutamate metabolism; Nitrogen metabolism	6.3.1.2	FALSE	L-Glutamate:ammonia ligase (ADP-forming)	[c] : C00002 + C00025 + C01342 --> C00008 + C00064 + C00080 + C00009
R_ergstt	0	Transport Database	.	FALSE	ergsttransport	C01694[e] --> C01694[c]
R_R01557	-888.115	Starch and sucrose metabolism	5.4.99.16	TRUE	Maltose alpha-D-glucosylmutase	[c] : C00208 <==> C01083
R_R08255	0	Drug metabolism - other enzymes	3.1.1.1	TRUE	.	[c] : C16641 + C00001 <==> C11173 + C16836
R_GLYCDx	0	Glycerolipid metabolism	1.1.1.6	FALSE	glycerol:NAD+ 2-oxidoreductase	[c] : C00116 + C00003 --> C01227 + C00080 + C00004
R_R00891	24.1218	Glycine, serine and threonine metabolism	4.2.1.22	TRUE	L-Serine hydro-lyase (adding homocysteine)	[c] : C00716 + C00297 <==> C00097 + C00001
R_R02670	0	Tryptophan metabolism	1.11.1.6	TRUE	Hydorogen-peroxide:hydrogen-peroxide oxidoreductase	[c] : 2 C00632 + 4 C00007 <==> C05640 + 2 C00704 + 2 C00027 + 2 C00080
R_MI1PS	0	Streptomycin biosynthesis	5.5.1.4	FALSE	1L-myo-Inositol-1-phosphate lyase (isomerizing)	[c] : C00668 --> C01177
R_R05134	0	Glycolysis / Gluconeogenesis	3.2.1.86	TRUE	Salicin 6-phosphate glucohydrolase	[c] : C06188 + C00001 <==> 2hymeph + C01172
R_ME1	95.8501	Pyruvate metabolism	4.1.1.3; 1.1.1.40; 1.1.1.38; 1.1.1.39	FALSE	(S)-Malate:NADP+ oxidoreductase(oxaloacetate-decarboxylating)	[c] : C00711 + C00003 --> C00011 + C00004 + C00022
R_adnt	0	Transport Database	.	FALSE	adntransport	C00212[e] --> C00212[c]
R_hco3t	0	Transport Database	.	TRUE	hco3transport	C01353[c] <==> C01353[e]
R_SRC_C00059_e	0.549348	SourceFlux	.	FALSE	. source flux	C00059[b] --> C00059[e]
R_malttrt	0	Transport Database	.	FALSE	malttrtransport	C01835[e] --> C01835[c]
R_PHCDm	0	Arginine and proline metabolism	1.5.1.12	FALSE	L-1-Pyrroline-3-hydroxy-5-carboxylate:NAD+ oxidoreductase	[c] : C04281 + 2 C00001 + C00003 --> e4hglu + C00080 + C00004
R_IPPMIa	0	Valine, leucine and isoleucine biosynthesis	4.2.1.33	TRUE	3-Isopropylmalate hydro-lyase	[c] : C04411 <==> C02631 + C00001
R_IPPMIb	0	Valine, leucine and isoleucine biosynthesis	4.2.1.33	TRUE	2-Isopropylmalate hydro-lyase	[c] : C02631 + C00001 <==> C02504
R_ECOAH12m	0	Valine, leucine and isoleucine degradation	4.2.1.17	TRUE	(S)-3-Hydroxyisobutyryl-CoA hydro-lyase	[c] : C03460 + C00001 <==> C04047
R_GHMT2r	72.6876	Methane metabolism; One carbon pool by folate; Cyanoamino acid metabolism; Glycine, serine and threonine metabolism	2.1.2.1	TRUE	5,10-Methylenetetrahydrofolate:glycine hydroxymethyltransferase	[c] : C00716 + C00101 <==> C00037 + C00001 + C00143
R_GAPD	0	Glycolysis / Gluconeogenesis	1.2.1.12; 1.2.1.59	TRUE	D-glyceraldehyde-3-phosphate:NAD+ oxidoreductase (phosphorylating)	[c] : C00118 + C00003 + C00009 <==> C00236 + C00080 + C00004
R_SSALy	0	Butanoate metabolism; Tyrosine metabolism; Glutamate metabolism	1.2.1.16	FALSE	Succinate-semialdehyde:NADP+ oxidoreductase	[c] : C00001 + C00006 + C00232 --> 2 C00080 + C00005 + C00042
R_HSERTA	-964.824	Methionine metabolism; Sulfur metabolism	2.3.1.31	TRUE	Acetyl-CoA:L-homoserine O-acetyltransferase	[c] : C00024 + C00263 <==> C01077 + C00010
R_SSALx	0	Butanoate metabolism; Tyrosine metabolism; Glutamate metabolism	1.2.1.24; 1.2.1.16	FALSE	Succinate-semialdehyde:NAD+ oxidoreductase	[c] : C00001 + C00003 + C00232 --> 2 C00080 + C00004 + C00042
R_DHORD	20.6558	Pyrimidine metabolism	1.3.3.1	TRUE	(S)-Dihydroorotate:oxygen oxidoreductase	[c] : C00337 + C00007 <==> C00027 + C00295
R_TKT2	552.996	Carbon fixation in photosynthetic organisms	2.2.1.1	TRUE	D-Fructose 6-phosphate:D-glyceraldehyde-3-phosphate glycolaldehyde transferase	[c] : C00279 + C00231 <==> C05345 + C00118
R_sucrt	0	Transport Database	.	FALSE	sucrtransport	C00089[e] --> C00089[c]
R_SRC_C00001_e	198.413	SourceFlux	.	FALSE	. source flux	C00001[b] --> C00001[e]
R_DHAD1	0	Valine, leucine and isoleucine biosynthesis	4.2.1.9	FALSE	(R)-2,3-Dihydroxy-3-methylbutanoate hydro-lyase	[c] : C04039 --> C00141 + C00001
R_UPP3S	0	Porphyrin and chlorophyll metabolism	4.2.1.75	FALSE	Hydroxymethylbilane hydro-lyase(cyclizing)	[c] : C01024 --> C00001 + C01051
R_UPPDC2	0	Porphyrin and chlorophyll metabolism	4.1.1.37	FALSE	Uroporphyrinogen I carboxy-lyase	[c] : 4 C00080 + C05766 --> 4 C00011 + C05768
R_UPPDC1	0	Porphyrin and chlorophyll metabolism	4.1.1.37	FALSE	Uroporphyrinogen-III carboxy-lyase	[c] : 4 C00080 + C01051 --> 4 C00011 + C03263
R_PPCOAOm	0	beta-Alanine metabolism	1.3.99.3	FALSE	Propanoyl-CoA:(acceptor) 2,3-oxidoreductase	[c] : C00016 + C00100 --> C01352 + prpncoa
R_R01786	1000	Glycolysis / Gluconeogenesis; Starch and sucrose metabolism; Galactose metabolism	2.7.1.1; 2.7.1.2	TRUE	ATP:alpha-D-glucose 6-phosphotransferase	[c] : C00002 + C00267 <==> C00008 + C00668
R_R02071	0	Fructose and mannose metabolism	2.7.1.56	TRUE	ATP:D-fructose-1-phosphate 6-phosphotransferase	[c] : C00002 + C01094 <==> C00008 + C05378
R_R05449	0	1,4-Dichlorobenzene degradation	1.14.13.-	TRUE	.	[c] : C07098 + 2 C00004 + C00007 <==> C07097 + 2 C00003 + C01328 + C00698
R_acact	0	Transport Database	.	FALSE	acactransport	C00164[c] --> C00164[e]
R_DRBK	0	Pentose phosphate pathway	2.7.1.15	FALSE	.	[c] : C00002 + C01801 --> C00673 + C00008 + C00080
R_OMPDC	20.6558	Pyrimidine metabolism	4.1.1.23	FALSE	orotidine-5'-phosphate carboxy-lyase (UMP-forming)	[c] : C00080 + C01103 --> C00011 + C00105
R_arg_Lt	0	Transport Database	.	FALSE	arg-Ltransport	C00062[e] --> C00062[c]
R_FTHFLi	0	Glyoxylate and dicarboxylate metabolism	6.3.4.3	FALSE	Formate:tetrahydrofolate ligase (ADP-forming)	[c] : C00002 + C00058 + C00101 --> C00234 + C00008 + C00009
R_NNAMrm	0	Nicotinate and nicotinamide metabolism	3.5.1.19	TRUE	Nicotinamide amidohydrolase	[c] : C00001 + C00153 <==> C11486 + C01342
R_R01641	194.561	Pentose phosphate pathway; Carbon fixation in photosynthetic organisms	2.2.1.1	TRUE	Sedoheptulose-7-phosphate:D-glyceraldehyde-3-phosphate glycolaldehyde transferase	[c] : C05382 + C00118 <==> C03736 + C00231
R_spmdt	0	Transport Database	.	FALSE	spmdtransport	C00315[e] --> C00315[c]
R_HXPRT	0	Purine metabolism	2.4.2.8	FALSE	IMP:diphosphate phospho-D-ribosyltransferase	[c] : C00262 + C00119 --> C00130 + C00013
R_ACGSm	0	Urea cycle and metabolism of amino groups	2.3.1.1	FALSE	Acetyl-CoA:L-glutamate N-acetyltransferase	[c] : C00024 + C00025 --> C00624 + C00010 + C00080
R_ACOAD1	0	Butanoate metabolism	1.3.1.44; 1.3.99.2	TRUE	Butanoyl-CoA:(acceptor) 2,3-oxidoreductase; Butanoyl-CoA:NAD+ trans-2-oxidoreductase	[c] : b2coa + C00080 + C00004 <==> C00136 + C00003
R_MI1PP	0	Streptomycin biosynthesis; Inositol phosphate metabolism	3.1.3.25	FALSE	1D-myo-Inositol 1-phosphate phosphohydrolase	[c] : C00001 + C01177 --> C00137 + C00009
R_HACD1	0	Butanoate metabolism; Lysine degradation; Tryptophan metabolism	1.1.1.35	TRUE	(S)-3-Hydroxybutanoyl-CoA:NAD+ oxidoreductase	[c] : C00332 + C00080 + C00004 <==> 3hbcoa + C00003
R_HACD2	0	Fatty acid elongation in mitochondria	1.1.1.211; 1.1.1.35	TRUE	(S)-hydroxyhexanoyl-CoA:NAD+ oxidoreductase	[c] : C05269 + C00080 + C00004 <==> C05268 + C00003
R_R01600	-140.289	Glycolysis / Gluconeogenesis	2.7.1.2; 2.7.1.1	TRUE	ATP:beta-D-glucose 6-phosphotransferase	[c] : C00002 + C00221 <==> C00008 + C01172
R_SADT	0	Sulfur metabolism; Purine metabolism	2.7.7.4	FALSE	ATP:sulfate adenylyltransferase	[c] : C00002 + C00080 + C00059 --> C00224 + C00013
R_chsterolt	0	Transport Database	.	FALSE	chsteroltransport	C00187[e] --> C00187[c]
R_lctst	0	Transport Database	.	FALSE	lctstransport	C00243[e] --> C00243[c]
R_BDHm	-124.522	Butanoate metabolism; Synthesis and degradation of ketone bodies	1.1.1.30	TRUE	(R)-3-Hydroxybutanoate:NAD+ oxidoreductase	[c] : C01089 + C00003 <==> C00164 + C00080 + C00004
R_GAPD_LPAREN_nadp_RPAREN_	1000	Glycolysis / Gluconeogenesis	1.2.1.13; 1.2.1.59	TRUE	D-glyceraldehyde-3-phosphate:NADP+ oxidoreductase (phosphorylating)	[c] : C00118 + C00006 + C00009 <==> C00236 + C00080 + C00005
R_ADK1	-1000	Purine metabolism	2.7.4.3	TRUE	ATP:AMP phosphotransferase	[c] : C00020 + C00002 <==> 2 C00008
R_NTPP2	0	Purine metabolism	3.6.1.8; 3.6.1.19	FALSE	Guanosine 5'-triphosphate pyrophosphohydrolase	[c] : C00044 + C00001 --> C00144 + C00080 + C00013
R_PPPGOm	0	Porphyrin and chlorophyll metabolism	1.3.3.4	FALSE	Protoporphyrinogen-IX:oxygen oxidoreductase	[c] : 3 C00007 + 2 C01079 --> 6 C00001 + 2 C02191
R_ANS2	3.88003	Phenylalanine, tyrosine and tryptophan biosynthesis	4.1.3.27	FALSE	chorismate pyruvate-lyase (amino-accepting; anthranilate-forming)	[c] : C00251 + C01342 --> C00108 + C00080 + C00001 + C00022
R_PYLALDOXm	0	Limonene and pinene degradation	1.2.1.3	FALSE	Aldehyde:NAD+ oxidoreductase	[c] : C00001 + C00003 + pylald --> 2 C00080 + C00004 + peracd
R_BETALDHy	0	Glycine, serine and threonine metabolism	1.2.1.8	FALSE	p-Cumic alcohol:NADP+ oxidoreductase	[c] : C00576 + C00001 + C00006 --> C00719 + 2 C00080 + C00005
R_trp_Lt	0	Transport Database	.	FALSE	trp-Ltransport	C00078[e] --> C00078[c]
R_ASP1DC	759.942	Alanine and aspartate metabolism; beta-Alanine metabolism	4.1.1.11; 4.1.1.15	FALSE	L-Aspartate 1-carboxy-lyase	[c] : C00049 + C00080 --> C00099 + C00011
R_R03824	0	Carotenoid biosynthesis	.	TRUE	.	[c] : C05435 <==> caro
R_R07700	0	Naphthalene and anthracene degradation	1.14.-.-	TRUE	aniline dioxygenase	[c] : C00292 + C00007 <==> C00090 + C01342
R_R06977	0	Glycine, serine and threonine metabolism	2.6.1.76	TRUE	L-2,4-diaminobutyrate:2-oxoglutarate 4-aminotransferase	[c] : C00025 + C00441 <==> C00026 + C03283
R_R06979	0	Glycine, serine and threonine metabolism	4.2.1.108	TRUE	Ectoine hydro-lyase	[c] : C06442 <==> C00001 + C06231
R_R06978	0	Glycine, serine and threonine metabolism	2.3.1.178	TRUE	L-2,4-diaminobutyrate acetyltransferase	[c] : C03283 + C00024 <==> C06442 + C00010
R_NTPP1	0	Purine metabolism	3.6.1.19	FALSE	2'-Deoxyguanosine 5'-triphosphate diphosphohydrolase	[c] : C00286 + C00001 --> C00362 + C00080 + C00013
R_R07709	-1000	Naphthalene and anthracene degradation	1.14.13.-	TRUE	.	[c] : C00805 + C00004 + C00007 + C00080 <==> C00628 + C00003 + C00001
R_GCCa	0.248494	Glycine, serine and threonine metabolism	1.4.4.2	FALSE	glycine:lipoylprotein oxidoreductase (decarboxylating and acceptor-aminomethylating)	[c] : C00037 + C00080 + C02051 --> C01242 + C00011
R_KAS14	0	Fatty acid biosynthesis	2.3.1.41; 2.3.1.85; 2.3.1.86; 2.3.1.179; 2.3.1.180	FALSE	Acyl-[acyl-carrier-protein]:malonyl-[acyl-carrier-protein] C-acyltransferase (decarboxylating)	[c] : C03939 + C00080 + C01209 --> C00229 + C05744 + C00011
R_glyt	0	Transport Database	.	FALSE	glytransport	C00037[e] --> C00037[c]
R_ORPT	-20.6558	Pyrimidine metabolism	2.4.2.10	TRUE	Orotidine-5'-phosphate:diphosphate phospho-alpha-D-ribosyl-transferase	[c] : C01103 + C00013 <==> C00295 + C00119
R_CELBpts	0	.	.	FALSE	.	[c] : C00074 + C00185 --> C04534 + C00022
R_R03132	0	Cysteine metabolism	2.5.1.48; 2.5.1.47	TRUE	O3-Acetyl-L-serine acetate-lyase (adding hydrogen sulfide)	[c] : C00979 + C05529 <==> C05824 + C00033
R_rib_Dt	0	Transport Database	.	FALSE	rib-Dtransport	C00121[e] --> C00121[c]
R_ESC_C00158_c	0	EscapeFlux	.	FALSE	. escape flux	C00158[c] --> C00158[b]
R_R04445	0	Arginine and proline metabolism	1.5.1.12	TRUE	L-1-Pyrroline-3-hydroxy-5-carboxylate:NADP+ oxidoreductase	[c] : C04281 + C00006 + 2 C00001 <==> e4hglu + C00005 + C00080
R_fe3t	0.549348	Transport Database	.	FALSE	fe3transport	C14819[e] --> C14819[c]
R_R02991	0	Benzoate degradation via hydroxylation	3.1.1.24	TRUE	4-Carboxymethylbut-3-en-4-olide enol-lactonohydrolase	[c] : C03586 + C00001 <==> C00846
R_SELCYSTS	0	Selenoamino acid metabolism	4.2.1.22	FALSE	L-Serine hydro-lyase (adding homocysteine)	[c] : selhcys + C00716 --> C00001 + selcyst
R_AMID2	0	Phenylalanine metabolism; Styrene degradation	3.5.1.4	FALSE	2-phenylacetamide amidohydrolase	[c] : C00001 + C02505 --> C01342 + C07086
R_R00708	-15.1541	Arginine and proline metabolism; Glutamate metabolism	1.5.1.12	TRUE	L-1-Pyrroline-5-carboxylate:NAD+ oxidoreductase	[c] : C03912 + C00006 + 2 C00001 <==> C00025 + C00005 + C00080
R_R03509	3.88003	Phenylalanine, tyrosine and tryptophan biosynthesis	5.3.1.24	TRUE	N-(5-Phospho-beta-D-ribosyl)anthranilate ketol-isomerase	[c] : C04302 <==> C01302
R_R03508	3.88003	Phenylalanine, tyrosine and tryptophan biosynthesis	4.1.1.48	TRUE	1-(2-Carboxyphenylamino)-1-deoxy-D-ribulose-5-phosphate carboxy-lyase(cyclizing)	[c] : C01302 <==> C03506 + C00011 + C00001
R_ME2	0	Pyruvate metabolism	4.1.1.3; 1.1.1.40; 1.1.1.38; 1.1.1.39	FALSE	(S)-Malate:NADP+ oxidoreductase(oxaloacetate-decarboxylating)	[c] : C00711 + C00006 --> C00011 + C00005 + C00022
R_ASNS1	16.5084	Alanine and aspartate metabolism; Nitrogen metabolism	6.3.5.4	FALSE	L-aspartate:L-glutamine amido-ligase (AMP-forming)	[c] : C00049 + C00002 + C00064 + C00001 --> C00020 + C00152 + C00025 + C00080 + C00013
R_ALAD_L	0	Reductive carboxylate cycle (CO2 fixation); Taurine and hypotaurine metabolism	1.4.1.1	FALSE	L-Alanine:NAD+ oxidoreductase (deaminating)	[c] : C00041 + C00001 + C00003 --> C00080 + C00004 + C01342 + C00022
R_ORNTACim	20.2786	Urea cycle and metabolism of amino groups	2.3.1.35	FALSE	N2-Acetyl-L-ornithine:L-glutamate N-acetyltransferase	[c] : C00437 + C00025 --> C00624 + C00077
R_R08359	0	Glutathione metabolism	2.5.1.16	TRUE	S-adenosylmethioninamine:cadaverine 3-aminopropyltransferase	[c] : C01137 + C01672 <==> C00170 + C16565
R_R04385	-0.549348	Fatty acid biosynthesis	6.3.4.14	TRUE	biotin-carboxyl-carrier-protein:carbon-dioxide ligase (ADP-forming)	[c] : C00002 + C06250 + C01353 <==> C00008 + C00009 + C04419
R_R04386	-0.549348	Fatty acid biosynthesis	6.4.1.2	TRUE	Acetyl-CoA:carbon-dioxide ligase (ADP-forming)	[c] : C00024 + C04419 <==> C00083 + C06250
R_NMNATn	0	Nicotinate and nicotinamide metabolism	2.7.7.1; 2.7.7.18	FALSE	ATP:nicotinamide-nucleotide adenylyltransferase	[c] : C00002 + C00080 + C00455 --> C00003 + C00013
R_R05258	0	gamma-Hexachlorocyclohexane degradation	1.14.13.-	TRUE	.	[c] : C00472 + C00088 + C00006 + C00001 <==> 4nph + C00007 + C00005 + C00080
R_R07706	0	Naphthalene and anthracene degradation	1.14.-.-	TRUE	nitrobenzene 1,2-dioxygenase	[c] : C06813 + C00007 <==> C00090 + C00088
R_R01770	1000	Purine metabolism	3.2.2.8; 3.2.2.1; 3.2.2.2	TRUE	Inosine ribohydrolase	[c] : C00294 + C00001 <==> C00262 + C00121
R_R04773	0	Selenoamino acid metabolism	6.1.1.10	TRUE	Selenomethionine:tRNAMet ligase (AMP-forming)	[c] : C00002 + C05335 + C01647 <==> C00020 + C00013 + C05336
R_R00935	0	Valine, leucine and isoleucine degradation; Propanoate metabolism	1.2.1.27	TRUE	(S)-Methylmalonate semialdehyde:NAD+ oxidoreductase (CoA-propanoylating)	[c] : C06002 + C00010 + C00003 <==> C00100 + C00011 + C00004 + C00080
R_R07663	0	Toluene and xylene degradation	1.14.13.-	TRUE	.	[c] : 2 C06677 + C00007 + 2 C00080 <==> 2 C01468 + 2 C11481
R_R04672	-1000	Valine, leucine and isoleucine biosynthesis	2.2.1.6	TRUE	(S)-2-Acetolactate pyruvate-lyase (carboxylating)	[c] : C06010 + C00068 <==> C05125 + C00022
R_ptrct	0	Transport Database	.	FALSE	ptrctransport	C00134[e] --> C00134[c]
R_glu_Lt	0	Transport Database	.	FALSE	glu-Ltransport	C00025[e] --> C00025[c]
R_R00028	888.115	Starch and sucrose metabolism	3.2.1.20	TRUE	alpha-D-Glucoside glucohydrolase	[c] : C00208 + C00001 <==> 2 C00267
R_R04958	0	Fatty acid biosynthesis	2.3.1.86; 1.3.1.9	TRUE	Octanoyl-[acyl-carrier protein]:malonyl-CoA C-acyltransferase(decarboxylating, oxoacyl- and enoyl-reducing)	[c] : C05752 + C00003 <==> C05751 + C00004 + C00080
R_R05132	0	Glycolysis / Gluconeogenesis	2.7.1.69	TRUE	Protein-N(pai)-phosphohistidine:sugar N(pai)-phosphotransferase	[c] : C04261 + C06186 <==> C00615 + C06187
R_UDPGDr	0	Nucleotide sugars metabolism; Ascorbate and aldarate metabolism; Pentose and glucuronate interconversions; Starch and sucrose metabolism	1.1.1.22	TRUE	UDPglucose:NAD+ oxidoreductase	[c] : C00001 + 2 C00003 + C00029 <==> 3 C00080 + 2 C00004 + C00167
R_R04955	0	Fatty acid biosynthesis	2.3.1.86; 1.3.1.9	TRUE	Hexanoyl-[acyl-carrier protein]:malonyl-CoA C-acyltransferase(decarboxylating, oxoacyl- and enoyl-reducing)	[c] : C05749 + C00003 <==> C05748 + C00004 + C00080
R_R04957	0	Fatty acid biosynthesis	2.3.1.41; 2.3.1.85; 2.3.1.86; 2.3.1.179; 2.3.1.180	TRUE	hexanoyl-[acyl-carrier protein]:malonyl-[acyl-carrier-protein] C-acyltransferase (decarboxylating)	[c] : C05749 + C01209 <==> C05750 + C00011 + apoACP_ACP
R_R00022	0	Aminosugars metabolism	3.2.1.52	TRUE	.	[c] : C01674 + C00001 <==> 2 C00140
R_R04951	0	Glutathione metabolism	3.4.11.2; 3.4.11.1; 3.4.13.3; 3.4.11.23	TRUE	.	[c] : C05729 + C00001 <==> C05726 + C00037
R_R05133	0	Glycolysis / Gluconeogenesis	3.2.1.86	TRUE	Arbutin 6-phosphate glucohydrolase	[c] : C06187 + C00001 <==> C02389 + C01172
R_R04952	0	Fatty acid biosynthesis	2.3.1.41; 2.3.1.85; 2.3.1.86; 2.3.1.179; 2.3.1.180	TRUE	butyryl-[acyl-carrier protein]:malonyl-[acyl-carrier-protein] C-acyltransferase (decarboxylating)	[c] : C05745 + C01209 <==> C05746 + C00011 + apoACP_ACP
R_ACKr	-552.996	Pyruvate metabolism; Taurine and hypotaurine metabolism	2.7.2.1; 2.7.2.15	TRUE	ATP:acetate phosphotransferase	[c] : C00033 + C00002 <==> C00227 + C00008
R_CYSTRS	0	Cysteine metabolism	6.1.1.16	FALSE	L-Cysteine:tRNA(Cys) ligase (AMP-forming)	[c] : C00002 + C00097 + C01639 --> C00020 + C03125 + C00013
R_GLUSy	0	Glutamate metabolism; Nitrogen metabolism	1.4.1.13	FALSE	L-Glutamate:NADP+ oxidoreductase (transaminating)	[c] : C00026 + C00064 + C00080 + C00005 --> 2 C00025 + C00006
R_GLUSx	0	Glutamate metabolism; Nitrogen metabolism	1.4.1.14	FALSE	L-glutamate:NAD+ oxidoreductase (transaminating)	[c] : C00026 + C00064 + C00080 + C00004 --> 2 C00025 + C00003
R_TRSAR	0	Glyoxylate and dicarboxylate metabolism	1.1.1.60	FALSE	(R)-Glycerate:NAD+ oxidoreductase	[c] : 2h3oppan + C00080 + C00004 --> C00258 + C00003
R_val_Lt	0	Transport Database	.	FALSE	val-Ltransport	C00183[e] --> C00183[c]
R_R08310	0	Drug metabolism - cytochrome P450	1.1.1.1	TRUE	4-hydroxy-5-phenyltetrahydro-1,3-oxazin-2-one:NAD+ oxidoreductase	[c] : C16595 + C00003 <==> C16596 + C00004 + C00080
R_ADPT	0	Purine metabolism	2.4.2.8; 2.4.2.7	FALSE	AMP:pyrophosphate phosphoribosyltransferase	[c] : C00147 + C00119 --> C00020 + C00013
R_dribt	0	Transport Database	.	FALSE	dribtransport	C01801[e] --> C01801[c]
R_FBA	0	Carbon fixation in photosynthetic organisms	4.1.2.13	TRUE	D-fructose-1,6-bisphosphate D-glyceraldehyde-3-phosphate-lyase (glycerone-phosphate-forming)	[c] : C00354 <==> C00111 + C00118
R_DPCOAKm	0	Pantothenate and CoA biosynthesis	2.7.1.24	FALSE	ATP:dephospho-CoA 3'-phosphotransferase	[c] : C00002 + C00882 --> C00008 + C00010 + C00080
R_4HGLSDm	0	Arginine and proline metabolism	1.5.99.8; 1.5.1.12	TRUE	L-erythro-4-Hydroxyglutamate:NAD+ oxidoreductase	[c] : C05938 + C00001 + C00003 <==> e4hglu + 2 C00080 + C00004
R_PNTK	0	Pantothenate and CoA biosynthesis	2.7.1.33	FALSE	ATP:pantothenate 4'-phosphotransferase	[c] : C00002 + C00864 --> C03492 + C00008 + C00080
R_ca2t	0.549348	Transport Database	.	FALSE	ca2transport	C00076[e] --> C00076[c]
R_ADNCYC	0	Purine metabolism	4.6.1.1	FALSE	ATP pyrophosphate-lyase (cyclizing)	[c] : C00002 --> C00575 + C00013
R_R00236	-1000	Pyruvate metabolism	6.2.1.1	TRUE	Acetyl adenylate:CoA ligase (AMP-forming)	[c] : C05993 + C00010 <==> C00020 + C00024
R_cys_Lt	17.314	Transport Database	.	FALSE	cys-Ltransport	C00097[e] --> C00097[c]
R_R05220	0	Porphyrin and chlorophyll metabolism	2.5.1.17	TRUE	ATP:cob(I)yrinic acid-a,c-diamide Cobeta-adenosyltransferase	[c] : C06505 + C00002 <==> C06506 + C00536
R_SRC_C00698_e	0.549348	SourceFlux	.	FALSE	. source flux	C00698[b] --> C00698[e]
R_R05224	0	Porphyrin and chlorophyll metabolism	6.3.5.9	TRUE	.	[c] : C06399 + 2 C00064 + 2 C00002 + 2 C00001 <==> C06503 + 2 C00009 + 2 C00025 + 2 C00008
R_leu_Lt	1000	Transport Database	.	FALSE	leu-Ltransport	C00123[e] --> C00123[c]
R_R05653	0	Naphthalene and anthracene degradation	1.14.13.-	TRUE	phenanthrene 9,10-monooxygenase	[c] : C11422 + C00007 + C00004 + C00080 <==> C11429 + C00001 + C00003
R_R07456	0.549348	Vitamin B6 metabolism	.	TRUE	.	[c] : C00118 + C00199 + C00064 <==> C00018 + C00025
R_R05655	0	Naphthalene and anthracene degradation	1.14.13.-	TRUE	.	[c] : C11422 + C00007 + C00004 + C00080 <==> C11432 + C00001 + C00003
R_R05654	0	Naphthalene and anthracene degradation	1.14.13.-	TRUE	phenanthrene 1,2-monooxygenase	[c] : C11422 + C00007 + C00004 + C00080 <==> C11431 + C00001 + C00003
R_R05657	0	Naphthalene and anthracene degradation	2.1.1.-	TRUE	.	[c] : C11432 + C05694 <==> C11433 + C05693
R_R05048	0	Folate biosynthesis	6.-.-.-; 3.5.4.16	TRUE	GTP 7,8-8,9-dihydrolase	[c] : C05923 <==> C06148
R_R08281	0	Drug metabolism - cytochrome P450	1.1.1.1	TRUE	alcophosphamide:NAD+ oxidoreductase	[c] : C07645 + C00004 + C00080 <==> C16551 + C00003
R_SRC_C00185_e	0.2	SourceFlux	.	FALSE	. source flux	C00185[b] --> C00185[e]
R_R02026	-964.824	Methionine metabolism	.	TRUE	O-acetyl-L-homoserine acetate-lyase (L-homocysteine forming)	[c] : C01077 + C05529 + C00342 + C00080 <==> C05330 + C00094 + C00343 + C00033
R_acaldt	0	Transport Database	.	FALSE	acaldtransport	C00084[c] --> C00084[e]
R_RPE	137.849	Pentose phosphate pathway; Pentose and glucuronate interconversions; Carbon fixation in photosynthetic organisms	5.1.3.1	TRUE	D-Ribulose-5-phosphate 3-epimerase	[c] : C00199 <==> C00231
R_MAN1PT	0	Fructose and mannose metabolism	2.7.7.13	FALSE	GTP:alpha-D-mannose-1-phosphate guanylyltransferase	[c] : C00044 + C00080 + C00636 --> C00096 + C00013
R_R02383	0	Tyrosine metabolism	1.14.13.-; 1.14.18.1	TRUE	Monophenol,L-dopa:oxygen oxidoreductase	[c] : C00483 + C00007 + C00004 + C00080 <==> C03758 + C00003 + C00001
R_R01342	0	Nitrogen metabolism	1.4.99.1	TRUE	D-Amino-acid:(acceptor) oxidoreductase (deaminating)	[c] : C05167 + C00001 + C00028 <==> C00161 + C01342 + C00030
R_R05046	0	Folate biosynthesis	3.5.4.16	TRUE	Formamidopyrimidine nucleoside triphosphate 7,8-8,9-dihydrolase	[c] : C05922 + C00001 <==> C05923 + C00058
R_R00296	0	Methane metabolism	1.2.99.2	TRUE	Carbon-monoxide:(acceptor) oxidoreductase	[c] : C00237 + C00001 + C00028 <==> C00011 + C00030
R_PSD_SA	0	Glycerophospholipid metabolism; Glycine, serine and threonine metabolism	4.1.1.65	FALSE	Phsophatidyl-L-serine carboxy-lyase	[c] : C00080 + 0.02 ps_SA --> C00011 + 0.02 pe_SA
R_ACACT10m	0	Valine, leucine and isoleucine degradation	2.3.1.16	TRUE	Propanoyl-CoA:acetyl-CoA C-acyltransferase	[c] : C03344 + C00010 <==> C00024 + C00100
R_LYSTRS	0	Lysine biosynthesis	6.1.1.6	FALSE	L-Lysine:tRNALys ligase (AMP-forming)	[c] : C00002 + C00047 + C01646 --> C00020 + C01646 + C00013
R_ureat	0	Transport Database	.	FALSE	ureatransport	C00086[c] --> C00086[e]
R_PRAGS	30.5276	Purine metabolism	6.3.4.13	FALSE	5-Phospho-D-ribosylamine:glycine ligase (ADP-forming)	[c] : C00002 + C00037 + C03090 --> C00008 + C03838 + C00080 + C00009
R_R04566	0	Fatty acid biosynthesis	1.1.1.100; 2.3.1.86; 2.3.1.85	TRUE	(3R)-3-Hydroxytetradecanoyl-[acyl-carrier-protein]:NADP+ oxidoreductase	[c] : 3hmrsACP + C00006 <==> C05759 + C00005 + C00080
R_o2t	0	Transport Database	.	FALSE	o2transport	C00007[e] --> C00007[c]
R_SRC_C00047_e	23.4632	SourceFlux	.	FALSE	. source flux	C00047[b] --> C00047[e]
R_adet	0	Transport Database	.	FALSE	adetransport	C00147[e] --> C00147[c]
R_ESC_C00078_c	0	EscapeFlux	.	FALSE	. escape flux	C00078[c] --> C00078[b]
R_hxant	0	Transport Database	.	FALSE	hxantransport	C00262[e] --> C00262[c]
R_GALCTND	0	Galactose metabolism	4.2.1.6	FALSE	D-Galactonate hydro-lyase	[c] : C00880 --> C01216 + C00001
R_HSDy	951.719	Lysine biosynthesis; Glycine, serine and threonine metabolism	1.1.1.3	TRUE	L-Homoserine:NADP+ oxidoreductase	[c] : C00263 + C00006 <==> C00441 + C00080 + C00005
R_gthrdt	0	Transport Database	.	FALSE	gthrdtransport	C00051[e] --> C00051[c]
R_ascb_Lt	0	Transport Database	.	FALSE	ascb-Ltransport	C00072[e] --> C00072[c]
R_fort	0	Transport Database	.	FALSE	fortransport	C00058[c] --> C00058[e]
R_CPC8MM	0	Porphyrin and chlorophyll metabolism	5.4.1.2	TRUE	.	[c] : C11545 <==> C05773
R_R05628	0	Peptidoglycan biosynthesis	2.7.8.13	TRUE	UDPMurAc(oyl-L-Ala-D-gamma-Glu-L-Lys-D-Ala-D-Ala):undecaprenyl- phosphate phospho-N-acetylmuramoyl-pentapeptide-transferase	[c] : C04846 + C17556 <==> C00105 + C05888
R_R05030	0	Peptidoglycan biosynthesis	6.3.1.2	TRUE	Undecaprenyl-diphospho-N-acetylmuramoyl-(N-acetylglucosamine)- L-alanyl-gamma-D-glutamyl-L-lysyl-D-alanyl-D-alanine	[c] : C00002 + C05893 + C01342 <==> C00008 + C00009 + C05894
R_R05033	0	Peptidoglycan biosynthesis	6.3.1.2	TRUE	Undecaprenyl-diphospho-N-acetylmuramoyl-(N-acetylglucosamine)- L-alanyl-D-glutamyl-meso-2,6-diaminopimeloyl-D-alanyl-D- alanine:ammonia ligase (ADP-forming)	[c] : C00002 + C05898 + C01342 <==> C00008 + C00009 + C05899
R_R05032	0	Peptidoglycan biosynthesis	2.4.1.227	TRUE	.	[c] : C05897 + C00043 <==> C05898 + C00015
R_ESC_C00042_e	446.165	EscapeFlux	.	FALSE	. escape flux	C00042[e] --> C00042[b]
R_R03316	-503.504	Citrate cycle (TCA cycle)	1.2.4.2	TRUE	.	[c] : C05381 + C15972 <==> C16254 + C00068
R_NDPK9n	-589.701	Purine metabolism	2.7.4.6	TRUE	ATP:IDP phosphotransferase	[c] : C00002 + C00104 <==> C00008 + C00081
R_R02241	0	Glycerolipid metabolism; Glycerophospholipid metabolism	2.3.1.51	TRUE	acyl-CoA:1-acyl-sn-glycerol-3-phosphate 2-O-acyltransferase	[c] : pa_Hp_pa_hs_pa_SC_pa_EC_pa_SA + C00010 <==> 1ag3p_SC + C00040
R_R02569	496.496	Glycolysis / Gluconeogenesis; Pyruvate metabolism; Citrate cycle (TCA cycle)	2.3.1.12	TRUE	acetyl-CoA:enzyme N6-(dihydrolipoyl)lysine S-acetyltransferase	[c] : C00024 + C15973 <==> C00010 + C16255
R_ESC_C00037_c	0	EscapeFlux	.	FALSE	. escape flux	C00037[c] --> C00037[b]
R_PEPCK	0	Glycolysis / Gluconeogenesis; Pyruvate metabolism; Citrate cycle (TCA cycle)	4.1.1.32	FALSE	GTP:oxaloacetate carboxy-lyase (transphosphorylating)	[c] : C00044 + C00036 --> C00011 + C00035 + C00074
R_TDPm	0	Thiamine metabolism	3.6.1.15	FALSE	Thiamin diphosphate phosphohydrolase	[c] : C00001 + C00068 --> C00080 + C00009 + C01081
R_R07939	1000	Caffeine metabolism	1.14.14.1; 1.13.12.-	TRUE	.	[c] : C07481 + C00005 + C00007 + C00080 <==> C13747 + C00006 + C00067 + C00001
R_HSDxi	0	Lysine biosynthesis; Glycine, serine and threonine metabolism	1.1.1.3	FALSE	L-Homoserine:NAD+ oxidoreductase	[c] : C00441 + C00080 + C00004 --> C00263 + C00003
R_PRASCS	30.5276	Purine metabolism	6.3.2.6	TRUE	1-(5-Phosphoribosyl)-5-amino-4-carboxyimidazole:L-aspartate ligase (ADP-forming)	[c] : C04751 + C00049 + C00002 <==> C04823 + C00008 + C00080 + C00009
R_R08555	0	Aminosugars metabolism	4.2.-.-	TRUE	N-acetylmuramic acid 6-phosphate etherase	[c] : C16698 + C00001 <==> C00357 + C00256
R_ADCYRS	0	Porphyrin and chlorophyll metabolism	6.3.5.10	FALSE	.	[c] : C06506 + 4 C00002 + 4 C00064 + 4 C00001 --> C06507 + 4 C00008 + 4 C00025 + 4 C00080 + 4 C00009
R_R07463	0	Thiamine metabolism	1.4.3.19	TRUE	glycine oxidase	[c] : C00037 <==> C15809
R_PRFGS	30.5276	Purine metabolism	6.3.5.3	FALSE	5'-Phosphoribosylformylglycinamide:L-glutamine amido-ligase (ADP-forming)	[c] : C00002 + C04376 + C00064 + C00001 --> C00008 + C04640 + C00025 + C00080 + C00009
R_R08559	0	Aminosugars metabolism	2.7.1.69	TRUE	Protein-N(pai)-phosphohistidine:sugar N(pai)-phosphotransferase	[c] : C02713 + C04261 <==> C16698 + C00615
R_DADK	0	Purine metabolism	2.7.4.11; 2.7.4.3	TRUE	ATP:dAMP phosphotransferase	[c] : C00002 + C00360 <==> C00008 + C00206
R_CYTK2n	0	Pyrimidine metabolism	2.7.4.14	TRUE	ATP:dCMP phosphotransferase	[c] : C00002 + C00239 <==> C00008 + C00705
R_R05238	0	3-Chloroacrylic acid degradation	1.2.1.3	TRUE	.	[c] : C16348 + C00001 <==> C06615 + 2 C00080
R_R03869	0	Valine, leucine and isoleucine degradation	1.2.1.3	TRUE	(S)-Methylmalonate semialdehyde:NAD+ oxidoreductase	[c] : C06002 + C00003 + C00001 <==> C02170 + C00004 + C00080
R_R07839	0	Benzoate degradation via hydroxylation	5.3.3.10	TRUE	.	[c] : C04434 <==> C04451
R_NABTNOm	0	Urea cycle and metabolism of amino groups	1.2.1.3	FALSE	N4-Acetylaminobutanal:NAD+ oxidoreductase	[c] : C00001 + C05936 + C00003 --> C02946 + 2 C00080 + C00004
R_ALAALAr	0	Peptidoglycan biosynthesis; D-Alanine metabolism	6.3.2.4	TRUE	D-alanine:D-alanine ligase (ADP-forming)	[c] : 2 C00133 + C00002 <==> C00008 + C00993 + C00080 + C00009
R_GLUPRT	30.5276	Glutamate metabolism; Purine metabolism	2.4.2.14	FALSE	5-phosphoribosylamine:diphosphate phospho-alpha-D-ribosyltransferase (glutamate-amidating)	[c] : C00064 + C00001 + C00119 --> C00025 + C00013 + C03090
R_ADSL1	14.9921	Alanine and aspartate metabolism; Purine metabolism	4.3.2.2	FALSE	N6-(1,2-dicarboxyethyl)AMP AMP-lyase (fumarate-forming)	[c] : C03794 --> C00020 + C00122
R_ESC_C00033_c	1000	EscapeFlux	.	FALSE	. escape flux	C00033[c] --> C00033[b]
R_SHCHF	0	Porphyrin and chlorophyll metabolism	4.99.1.4	FALSE	S-Adenosyl-L-methionine:uroporphyrin-III C-methyltransferase	[c] : C14818 + C05778 --> 3 C00080 + C00748
R_CITL	432.053	Citrate cycle (TCA cycle)	4.1.3.6	FALSE	Citrate oxaloacetate-lyase ((pro-3S)-CH2COO- -->acetate)	[c] : C00158 --> C00033 + C00036
R_R03943	0	Tyrosine metabolism	2.1.1.-	TRUE	.	[c] : C02442 + C00019 <==> C06199 + C00021
R_PPDK	0	Pyruvate metabolism; Carbon fixation in photosynthetic organisms	2.7.9.1	FALSE	ATP:pyruvate,orthophosphate phosphotransferase	[c] : C00002 + C00009 + C00022 --> C00020 + C00080 + C00074 + C00013
R_R07687	0	Naphthalene and anthracene degradation	1.14.-.-	TRUE	.	[c] : C14315 + C00007 + 2 C00080 + 2 C05359 <==> C16205
R_ornt	0	Transport Database	.	FALSE	orntransport	C00077[e] --> C00077[c]
R_PNP	1000	Nicotinate and nicotinamide metabolism	2.4.2.1	TRUE	N-Ribosylnicotinamide:orthophosphate ribosyltransferase	[c] : C00009 + C03150 <==> C00080 + C00153 + C00620
R_SHSL1	0	Methionine metabolism	2.5.1.48	FALSE	O-Succinyl-L-homoserine succinate-lyase (adding cysteine)	[c] : C00097 + C01118 --> cyst-L + C00080 + C00042
R_R03948	0	Porphyrin and chlorophyll metabolism	2.1.1.130	TRUE	S-Adenosyl-L-methionine:precorrin-4 C20-methyltransferase	[c] : C00019 + dscl <==> C00021 + C05772 + C00080
R_R07962	1000	Caffeine metabolism	1.13.12.-	TRUE	.	[c] : C07480 + C00005 + C00080 + C00007 <==> C16353 + C00006 + C00067 + C00001
R_R02143	-1000	Purine metabolism	3.2.2.1	TRUE	Xanthosine ribohydrolase	[c] : C01762 + C00001 <==> C00385 + C00121
R_maltt	0	Transport Database	.	FALSE	malttransport	C00208[e] --> C00208[c]
R_ITCOALm	0	C5-Branched dibasic acid metabolism	6.2.1.5	TRUE	Itaconate:CoA ligase (ADP-forming)	[c] : C00002 + C00010 + C00490 <==> C00008 + C00531 + C00009
R_RBFK	0.549348	Riboflavin metabolism	2.7.1.26	FALSE	ATP:riboflavin 5'-phosphotransferase	[c] : C00002 + C00255 --> C00008 + C00061 + C00080
R_DHDPS	0	Lysine biosynthesis	4.2.1.52	FALSE	L-Aspartate-4-semialdehyde hydro-lyase (adding pyruvate and cyclizing)	[c] : C00441 + C00022 --> C03340 + C00080 + 2 C00001
R_NBAH	0	Phenylalanine metabolism	3.5.1.32	TRUE	N-Benzoylglycine amidohydrolase	[c] : C01586 + C00001 <==> C00180 + C00037
R_b_D_glucoset	0	Transport Database	.	FALSE	b-D-glucosetransport	C00221[e] --> C00221[c]
R_GTPCII	0	Riboflavin metabolism	3.5.4.25	FALSE	GTP 7,8-8,9-dihydrolase (pyrophosphate-forming)	[c] : C00044 + 3 C00001 --> 25dhpp + C00058 + 2 C00080 + C00013
R_ARGSL	0	Alanine and aspartate metabolism; Urea cycle and metabolism of amino groups; Arginine and proline metabolism	4.3.2.1	TRUE	2-(Nomega-L-arginino)succinate arginine-lyase (fumarate-forming)	[c] : C03406 <==> C00062 + C00122
R_LYSAM	0	Lysine degradation	5.4.3.2	TRUE	L-Lysine 2,3-aminomutase	[c] : C00047 <==> C01142
R_ILETA	-19.876	Valine, leucine and isoleucine degradation; Valine, leucine and isoleucine biosynthesis	2.6.1.42	TRUE	L-Isoleucine:2-oxoglutarate aminotransferase	[c] : C00026 + C00407 <==> C03465 + C00025
R_GTHPe	0	Glutathione metabolism	1.11.1.9	TRUE	glutathione:hydrogen-peroxide oxidoreductase	[e] : 2 C00051 + C00027 <==> C00127 + 2 C00001
R_ACOATAm	0	Fatty acid biosynthesis	2.3.1.85; 2.3.1.86; 2.3.1.180; 2.3.1.38	TRUE	acetyl-CoA:[acyl-carrier-protein] S-acetyltransferase	[c] : C00229 + C00024 <==> C03939 + C00010
R_R01163	0	Histidine metabolism	1.1.1.23	TRUE	L-Histidinal:NAD+ oxidoreductase	[c] : C01929 + C00001 + C00003 <==> C00135 + C00004 + C00080
R_ICHORSi	0	Ubiquinone and menaquinone biosynthesis; Biosynthesis of siderophore group nonribosomal peptides	5.4.4.2	FALSE	Chorismate hydroxymutase	[c] : C00251 --> C00885
R_celluloset	0	Transport Database	.	FALSE	cellulosetransport	C00760[e] --> C00760[c]
R_CYSTS	0	Methionine metabolism; Glycine, serine and threonine metabolism	4.2.1.22	FALSE	L-serine hydro-lyase (adding homocysteine; L-cystathionine-forming)	[c] : C05330 + C00716 --> cyst-L + C00001
R_HACD4p	0	Fatty acid elongation in mitochondria	1.1.1.211; 1.1.1.35	TRUE	(S)-hydroxydecanoyl-CoA:NAD+ oxidoreductase	[c] : C05265 + C00080 + C00004 <==> 3hdcoa + C00003
R_R08258	0	Drug metabolism - other enzymes	3.1.1.1	TRUE	.	[c] : C16543 + C00001 <==> C11173 + C16837
R_PDX5PO	0	Vitamin B6 metabolism	1.4.3.5	TRUE	Pyridoxine 5-phosphate:oxygen oxidoreductase (deaminating)	[c] : C00007 + C00627 <==> C00027 + C00018
R_R07888	0	alpha-Linolenic acid metabolism	1.3.3.6	TRUE	.	[c] : C16327 + C00016 <==> C16328 + C01352
R_xyl_Dt	0	Transport Database	.	FALSE	xyl-Dtransport	C01394[e] --> C01394[c]
R_HISTRS	0	Histidine metabolism	6.1.1.21	FALSE	L-Histidine:tRNA(His) ligase (AMP-forming)	[c] : C00002 + C00135 + C01643 --> C00020 + C02988 + C00013
R_R04639	0	Folate biosynthesis	3.5.4.16	TRUE	2-Amino-4-hydroxy-6-(erythro-1,2,3-trihydroxypropyl) dihydropteridine triphosphate 7,8-8,9-dihydrolase	[c] : C04895 + C00001 <==> C06148
R_ESC_C00246_e	0	EscapeFlux	.	FALSE	. escape flux	C00246[e] --> C00246[b]
R_R06941	0	Caprolactam degradation	1.1.1.35	TRUE	(S)-3-hydroxyacyl-CoA:NAD+ oxidoreductase	[c] : C14145 + C00003 <==> C02232 + C00004 + C00080
R_R06942	0	Caprolactam degradation	4.2.1.17	TRUE	(3S)-3-hydroxyacyl-CoA hydro-lyase	[c] : C14144 + C00001 <==> C14145
R_R04534	0.549348	Fatty acid biosynthesis	1.1.1.100; 2.3.1.86; 2.3.1.85	TRUE	(3R)-3-Hydroxydecanoyl-[acyl-carrier-protein]:NADP+ oxidoreductase	[c] : C04619 + C00006 <==> C05753 + C00005
R_R04533	0	Fatty acid biosynthesis	1.1.1.100; 2.3.1.86; 2.3.1.85	TRUE	(3R)-3-Hydroxybutanoyl-[acyl-carrier protein]:NADP+ oxidoreductase	[c] : C04618 + C00006 <==> C05744 + C00005 + C00080
R_CSND	0	Pyrimidine metabolism	3.5.4.1	FALSE	Cytosine aminohydrolase	[c] : C00380 + C00080 + C00001 --> C01342 + C00106
R_R07464	0	Thiamine metabolism	.	TRUE	.	[c] : C15815 + C11437 + C00082 <==> C04327
R_R07465	0	Thiamine metabolism	.	TRUE	.	[c] : C15815 + C00082 + C15809 <==> C04327
R_R05662	0	Peptidoglycan biosynthesis	2.4.1.227	TRUE	.	[c] : C04851 + C00043 <==> C05893 + C00015
R_FOLD3m	0	Folate biosynthesis	2.5.1.15	FALSE	2-Amino-4-hydroxy-6-hydroxymethyl-7,8-dihydropteridine- diphosphate:4-aminobenzoate 2-amino-4-hydroxydihydropteridine-6-methenyltransferase	[c] : 2ahhmd + C00568 --> C00921 + C00013
R_R07461	0	Thiamine metabolism	.	TRUE	.	[c] : C15812 + C15813 <==> C15814
R_R04440	-1000	Valine, leucine and isoleucine biosynthesis	1.1.1.86	TRUE	(R)-2,3-Dihydroxy-3-methylbutanoate:NADP+ oxidoreductase (isomerizing)	[c] : C04039 + C00006 <==> C04181 + C00005 + C00080
R_R07541	0	Carotenoid biosynthesis	.	TRUE	.	[c] : C05435 <==> C15908
R_R00069	0	Histidine metabolism	1.14.13.-	TRUE	.	[c] : 2 C05565 <==> C00007 + 2 C03680
R_SHSL2r	975.878	Methionine metabolism	2.5.1.-; 2.5.1.48	TRUE	O4-succinyl-L-homoserine:hydrogen sulfide S-(3-amino-3-carboxypropyl)transferase; O-succinyl-L-homoserine succinate-lyase (adding hydrogen sulfide)	[c] : C00297 + C01118 <==> C00080 + C05330 + C00042
R_R04198	27.7166	Lysine biosynthesis	1.3.1.26	TRUE	2,3,4,5-Tetrahydrodipicolinate:NAD+ oxidoreductase	[c] : C03972 + C00003 <==> C03340 + C00004 + C00080
R_R04212	0	Alanine and aspartate metabolism	6.3.5.6	TRUE	Asp-tRNA(Asn):L-glutamine amido-ligase (ADP-forming)	[c] : C03402 + C00025 + C00009 + C00008 <==> C06113 + C00064 + C00002 + C00001
R_HPPKm	0	Folate biosynthesis	2.7.6.3	FALSE	ATP:2-amino-4-hydroxy-6-hydroxymethyl-7,8-dihydropteridine 6'-pyrophosphotransferase	[c] : 2ahhmp + C00002 --> 2ahhmd + C00020 + C00080
R_MCOATA	-0.549348	Fatty acid biosynthesis	2.3.1.85; 2.3.1.86; 2.3.1.39	TRUE	Malonyl-CoA:[acyl-carrier-protein] S-malonyltransferase	[c] : C00229 + C00083 <==> C00010 + C01209
R_XYLI1	0	Pentose and glucuronate interconversions	5.3.1.5	TRUE	D-xylose aldose-ketose-isomerase	[c] : C01394 <==> C00310
R_ni2t	0	Transport Database	.	FALSE	ni2transport	C00291[e] --> C00291[c]
R_R05181	0	Porphyrin and chlorophyll metabolism	2.1.1.133	TRUE	S-adenosyl-L-methionine:precorrin-4 C11 methyltransferase	[c] : C00019 + C06407 <==> C00021 + C06416
R_R05180	0	Porphyrin and chlorophyll metabolism	2.1.1.131	TRUE	S-Adenosyl-L-methionine:precorrin-3B C17-methyltransferase	[c] : C00019 + C06406 <==> C00021 + C06407
R_NNDPR	1.0987	Nicotinate and nicotinamide metabolism	2.4.2.19	FALSE	Nicotinate-nucleotide:pyrophosphate phosphoribosyltransferase (carboxylating)	[c] : 2 C00080 + C00119 + C03722 --> C00011 + C01185 + C00013
R_R05265	0	gamma-Hexachlorocyclohexane degradation	1.14.-.-	TRUE	.	[c] : C02235 + C00007 + 3 C00080 <==> C02814 + C00088 + C00001
R_sprmt	0	Transport Database	.	FALSE	sprmtransport	C00750[e] --> C00750[c]
R_DXPRIi	0	Biosynthesis of steroids	1.1.1.267	FALSE	1-Deoxy-D-xylulose-5-phosphate isomeroreductase	[c] : C11437 + C00080 + C00005 --> C11434 + C00006
R_PHETRSm	0	Phenylalanine, tyrosine and tryptophan biosynthesis	6.1.1.20	FALSE	L-Phenylalanine:tRNA(Ala) ligase (AMP-forming)	[c] : C00002 + C00079 + C01648 --> C00020 + C03511 + C00013
R_GARFT	30.5276	One carbon pool by folate; Purine metabolism	2.1.2.2	TRUE	10-Formyltetrahydrofolate:5'-phosphoribosylglycinamide formyltransferase	[c] : C00234 + C03838 <==> C04376 + C00080 + C00101
R_PGLer	0	Pentose phosphate pathway	3.1.1.31	FALSE	6-Phospho-D-glucono-1,5-lactone lactonohydrolase	[c] : C01236 + C00001 --> C00345 + C00080
R_R05341	0	Carotenoid biosynthesis	.	TRUE	.	[c] : C05432 <==> C05435
R_PRATPP	0	Histidine metabolism	3.6.1.31	FALSE	Phosphoribosyl-ATP pyrophosphohydrolase	[c] : C00001 + C02739 --> C00080 + C00013 + C02741
R_act	0	Transport Database	.	TRUE	actransport	C00033[c] <==> C00033[e]
R_PRAIS	30.5276	Purine metabolism	6.3.3.1	FALSE	2-(Formamido)-N1-(5-phosphoribosyl)acetamidine cyclo-ligase (ADP-forming)	[c] : C00002 + C04640 --> C00008 + C03373 + 2 C00080 + C00009
R_ASPK	-951.719	Lysine biosynthesis; Glycine, serine and threonine metabolism	2.7.2.4	TRUE	ATP:L-aspartate 4-phosphotransferase	[c] : C00049 + C00002 <==> C03082 + C00008
R_R04745	0	Fatty acid elongation in mitochondria	1.1.1.211; 1.1.1.35	TRUE	(S)-hydroxyoctanoyl-CoA:NAD+ oxidoreductase	[c] : C05266 + C00003 <==> C05267 + C00004 + C00080
R_ALCD2if	0	Glycolysis / Gluconeogenesis	1.1.1.71; 1.1.1.1	FALSE	Ethanol:NAD+ oxidoreductase	[c] : C00469 + C00003 --> C00084 + C00080 + C00004
R_ASAD	951.719	Lysine biosynthesis; Glycine, serine and threonine metabolism	1.2.1.11	TRUE	L-Aspartate-4-semialdehyde:NADP+ oxidoreductase (phosphorylating)	[c] : C00441 + C00006 + C00009 <==> C03082 + C00080 + C00005
R_ORNTArm	0	Arginine and proline metabolism	2.6.1.13	TRUE	L-Ornithine:2-oxo-acid aminotransferase	[c] : C00026 + C00077 <==> C00025 + C01165

## Sheet: Tfu_v3_WithConst_0.487
Tfu_v3 - Proteomics Model With Constraints
ID	Flux	Pathways	ECs	Reversible	Name	Equation
R_NACHEX20ly	0	Keratan Sulfate Degradation	3.2.1.52	FALSE	beta-N-acetylhexosaminidase,lysosomal	[l] : C00001 + ksi_deg37 --> C00140 + ksi_deg38
R_GALASE16ly	0	Keratan Sulfate Degradation	3.2.1.23	FALSE	beta-galactosidase,lysosomal	[l] : 2 C00001 + ksii_core2_deg2 --> 2 C00124 + ksii_core2_deg3
R_R07263	0	Ubiquinone and other terpenoid-quinone biosynthesis	4.1.3.36	TRUE	4-(2-carboxyphenyl)-4-oxobutanoyl-CoA dehydratase	[c] : C03160 <==> C15547 + C00001
R_FAOXC226205x	0	Fatty Acid Oxidation, peroxisome	1.3.99.3	FALSE	Betaoxidationoflongchainfattyacid	[x] : c226coa + C00010 + C00001 + C00003 --> C00024 + C00080 + C00004 + tmndnccoa
R_ALDD2x	0	Glycolysis/Gluconeogenesis	1.2.1.3	FALSE	aldehydedehydrogenase(acetaldehyde,NAD)	[c] : C00084 + C00001 + C00003 --> C00033 + 2 C00080 + C00004
R_MME	0	Alternate Carbon Metabolism	5.1.99.1	TRUE	methylmalonyl-CoAepimerase	[c] : C01213 <==> C00683
R_GLACOm	0	Ascorbate and Aldarate Metabolism	1.2.1.3	FALSE	D-Glucuronolactone:NAD+oxidoreductase,mitochondrial	[m] : glac + 2 C00001 + C00003 --> C00818 + 3 C00080 + C00004
R_GALASE3ly	0	Keratan Sulfate Degradation	3.2.1.23	FALSE	beta-galactosidase,lysosomal	[l] : 2 C00001 + ksi_deg5 --> 2 C00124 + ksi_deg6
R_IZPN	0	Histidine Metabolism	3.5.2.7	FALSE	imidazolonepropionase	[c] : C03680 + C00001 --> C00439 + C00080
R_PRPPS	0.2	Pentose Phosphate Pathway	2.7.6.1	TRUE	phosphoribosylpyrophosphatesynthetase	[c] : C00002 + C03736 <==> C00020 + C00080 + C00119
R_HPROb	0	Arginine and Proline Metabolism	1.5.1.2	FALSE	L-hydroxyprolinereductase(NADP)	[c] : C04281 + 2 C00080 + C00005 --> C01157 + C00006
R_HPROa	0	Arginine and Proline Metabolism	1.5.1.2	FALSE	L-hydroxyprolinereductase(NAD)	[c] : C04281 + 2 C00080 + C00004 --> C01157 + C00003
R_DASYN_EC	0	Membrane Lipid Metabolism	2.7.7.41	TRUE	CDP-Diacylglycerolsynthetase(Ecoli)	[c] : C00063 + C00080 + 0.02 pa_ec <==> 0.02 cdpdag_ec + C00013
R_FAOXC226205m	0	Fatty Acid Oxidation	1.3.99.3	FALSE	Betaoxidationoflongchainfattyacid	[m] : c226coa + C00010 + C00001 + C00003 --> C00024 + C00080 + C00004 + tmndnccoa
R_IPMD	0	Valine, Leucine and Isoleucine Metabolism	1.1.1.85	FALSE	3-isopropylmalatedehydrogenase	[c] : C04411 + C00003 --> C04236 + C00080 + C00004
R_THRTRSm	0	Threonine and Lysine Metabolism	6.1.1.3	FALSE	threonyl-tRNAsynthetase,mitochondrial	[m] : C00002 + C00188 + C01651 --> C00020 + C00013 + C02992
R_ESC_C00042_c	1000	EscapeFlux	.	FALSE	. escape flux	C00042[c] --> C00042[b]
R_mg2t	0.00380441	Transport Database	.	FALSE	mg2transport	C00305[e] --> C00305[c]
R_BETALDHxm	0	Glycine, Serine, and Threonine Metabolism	1.2.1.8	FALSE	betaine-aldehydedehydrogenase,mitochondrial	[m] : C00576 + C00001 + C00003 --> C00719 + 2 C00080 + C00004
R_FBA4	0	Glyoxylate and Dicarboxylate Metabolism	4.1.2.13	TRUE	D-Fructose1-phosphateD-glyceraldehyde-3-phosphate-lyase	[c] : xu1p-D <==> C00111 + C00266
R_PYDXNO	0	Pyridoxine Metabolism	1.4.3.5	TRUE	pyridoxineoxidase	[c] : C00007 + C00314 <==> C00027 + C00250
R_EXCH_C00186_c	0	ExchangeFlux	.	TRUE	. exchange flux	C00186[c] <==> C00186[b]
R_GALASE12ly	0	Keratan Sulfate Degradation	3.2.1.23	FALSE	beta-galactosidase,lysosomal	[l] : C00001 + ksi_deg32 --> C00124 + ksi_deg33
R_FBA2	0	Fructose and Mannose Metabolism	4.1.2.13	TRUE	D-Fructose1-phosphateD-glyceraldehyde-3-phosphate-lyase	[c] : C01094 <==> C00111 + C00577
R_FBA3	0	Glycolysis/Gluconeogenesis	4.1.2.13	TRUE	Sedoheptulose1,7-bisphosphateD-glyceraldehyde-3-phosphate-lyase	[c] : C00447 <==> C00111 + C00279
R_CTPS2	0	Pyrimidine Biosynthesis	6.3.4.2	FALSE	CTPsynthase(glutamine)	[c] : C00002 + C00064 + C00001 + C00075 --> C00008 + C00063 + C00025 + 2 C00080 + C00009
R_G6PDH2	0	Pentose Phosphate Pathway	1.1.1.49	FALSE	glucose6-phosphatedehydrogenase	[c] : C00668 + C00006 --> C01236 + C00080 + C00005
R_G6PDH3	0	Central Metabolism	1.1.1.49	FALSE	glucose6-phosphatedehydrogenase(F420-Dependent)	[c] : f420-2 + C00668 --> C01236 + f420-2h2
R_TPIg	0	Glycolysis/Gluconeogenesis	5.3.1.1	TRUE	triose-phosphateisomerase,glycosome	[x] : C00111 <==> C00118
R_GLYCK	0	Glyoxylate Metabolism	2.7.1.31	FALSE	glyceratekinase	[c] : C00002 + C00258 --> C00197 + C00008 + C00080
R_NAPRTm	0	NAD Biosynthesis	2.4.2.11	FALSE	NAPRTase,mitochondrial	[m] : C00080 + C11486 + C00119 --> C01185 + C00013
R_R02111	-0.137326	Starch and Sucrose Metabolism	2.4.1.1	TRUE	1,4-alpha-D-Glucan:orthophosphate alpha-D-glucosyltransferase	[c] : strch2_strch1 + C00009 <==> C00718 + C00103
R_CTPS1	0.0689933	Nucleotides	6.3.4.2	FALSE	CTPsynthase(NH3)	[c] : C00002 + C01342 + C00075 --> C00008 + C00063 + 2 C00080 + C00009
R_EXCH_C00033_c	0	ExchangeFlux	.	TRUE	. exchange flux	C00033[c] <==> C00033[b]
R_ABTArm	0	Glutamate Metabolism	2.6.1.19	TRUE	4-aminobutyratetransaminase,reversible(mitochondrial)	[m] : C00334 + C00026 <==> C00025 + C00232
R_EXCH_C00022_c	0	ExchangeFlux	.	TRUE	. exchange flux	C00022[c] <==> C00022[b]
R_SRC_C00062_e	0.140436	SourceFlux	.	FALSE	. source flux	C00062[b] --> C00062[e]
R_DHPS2	0	Cofactor and Prosthetic Group Biosynthesis	2.5.1.15	FALSE	dihydropteroatesynthase	[c] : C00568 + C04807 --> C00921 + C00080 + C00013
R_urit	0	Transport Database	.	FALSE	uritransport	C00299[e] --> C00299[c]
R_FAOXC16180m	0	Fatty Acid Oxidation	1.3.99.3	FALSE	Betaoxidationfattyacid	[m] : 4 C00010 + 3 C00016 + 4 C00001 + C05272 + 4 C00003 --> 4 C00024 + 3 C01352 + 4 C00080 + 4 C00004 + C01944
R_EXCH_h2o_e	1000	ExchangeFlux	.	TRUE	. exchange flux	C00001[e] <==> C00001[b]
R_SELADT	0	Selenoamino Acid Metabolism	2.7.7.4	FALSE	selenateadenylyltransferase	[c] : C00002 + C00080 + sel --> adsel + C00013
R_DHPSm	0	Folate Metabolism	2.5.1.15	FALSE	dihydropteroatesynthase,mitochondrial	[m] : 2ahhmp + C00568 --> C00921 + C00001
R_FCLT	0	Cofactor and Prosthetic Group Biosynthesis	4.99.1.1	FALSE	Ferrochelatase	[c] : C14818 + C02191 --> 2 C00080 + C00032
R_GALASE9ly	0	Keratan Sulfate Degradation	3.2.1.23	FALSE	beta-galactosidase,lysosomal	[l] : C00001 + ksi_deg23 --> C00124 + ksi_deg24
R_VALTAm	0	Valine, Leucine and Isoleucine Metabolism	2.6.1.42	TRUE	valinetransaminase,mitochondiral	[m] : C00026 + C00183 <==> C00141 + C00025
R_SUCD3_DASH_u6m	0	Oxidative Phosphorylation	1.3.5.1	TRUE	succinatedehydrogenase(ubiquinone-6),mitochondrial	[m] : C01352 + C17568 <==> C00016 + C00390
R_CAT	500.002	Glyoxylate and Dicarboxylate Metabolism	1.11.1.6	FALSE	catalase	[c] : 2 C00027 --> 2 C00001 + C00007
R_MMMm	0	Valine, Leucine and Isoleucine Metabolism	5.4.99.2	TRUE	methylmalonyl-CoAmutase	[m] : C01213 <==> C00091
R_HPPK	0	Folate Biosynthesis	2.7.6.3	FALSE	2-amino-4-hydroxy-6-hydroxymethyldihydropteridinediphosphokinase	[c] : 2ahhmp + C00002 --> 2ahhmd + C00020 + C00080
R_PPA_1	0	Transport, Extracellular	3.6.1.1	FALSE	inorganicdiphosphatase(oneprotontranslocation)	C00001[c] + C00013[c] --> C00080[e] + 2 C00009[c]
R_NNATn	0	NAD Metabolism	2.7.7.18	FALSE	nicotinate-nucleotideadenylyltransferase	[n] : C00002 + C00080 + C01185 --> C00857 + C00013
R_SERTRS	0	Glycine and Serine Metabolism	6.1.1.11	FALSE	Seryl-tRNAsynthetase	[c] : C00002 + C00716 + C01650 --> C00020 + C00013 + C02553
R_NNATr	-1000	NAD Metabolism	2.7.7.18	TRUE	nicotinate-nucleotideadenylyltransferase	[c] : C00002 + C00080 + C01185 <==> C00857 + C00013
R_NACHEX4ly	0	Chondroitin Sulfate Degradation	3.2.1.52	FALSE	beta-N-acetylhexosaminidase,lysosomal	[l] : cs_c_deg1 + C00001 --> C01132 + cs_c_deg2
R_GHMT2rm	0	Glycine, Serine, and Threonine Metabolism	2.1.2.1	TRUE	glycinehydroxymethyltransferase,reversible,mitochondrial	[m] : C00716 + C00101 <==> C00037 + C00001 + C00143
R_FBAg	0	Glycolysis/Gluconeogenesis	4.1.2.13	TRUE	fructose-bisphosphatealdolase,glycosome	[x] : C00354 <==> C00111 + C00118
R_EDA	0	Pentose Phosphate Pathway	4.1.2.14	FALSE	2-dehydro-3-deoxy-phosphogluconatealdolase	[c] : C04442 --> C00118 + C00022
R_EXCH_pyr_c	0	ExchangeFlux	.	TRUE	. exchange flux	C00022[c] <==> C00022[b]
R_AHEXASE2ly	0	N-Glycan Degradation	3.2.1.52	FALSE	beta-N-acetylhexosaminidase,lysosomal	[l] : 3 C00001 + n2m2nmn --> 3 C00140 + m2mn
R_ACS2	0	Propanoate Metabolism	6.2.1.1	FALSE	acetyl-CoAsynthase(propionate)	[c] : C00002 + C00010 + C00163 --> C00020 + C00100 + C00013
R_lac_Dt	0	Transport Database	.	TRUE	lac-Dtransport	C00256[c] <==> C00256[e]
R_PUNP1m	0	NAD Biosynthesis	2.4.2.1	TRUE	purine-nucleosidephosphorylase(Adenosine),mitochondrial	[m] : C00212 + C00009 <==> C00147 + C00620
R_GNKg	0	Pentose Phosphate Pathway	2.7.1.12	TRUE	gluconatekinase,glycosomal	[x] : C00002 + glcn_d <==> C00345 + C00008 + C00080
R_mn2t	0.00380441	Transport Database	.	FALSE	mn2transport	C00034[e] --> C00034[c]
R_PDHcr	500.024	.	1.8.1.4	TRUE	Pyruvatedehydrogenase(dihydrolipoamidedehydrogenase)reversible	[c] : C00579 + C00003 <==> C00080 + C15972 + C00004
R_DGK1	0	Nucleotides	2.7.4.8	TRUE	deoxyguanylatekinase(dGMP:ATP)	[c] : C00002 + C00362 <==> C00008 + C00361
R_SHK3Dr	-1000	Tyrosine, Tryptophan and Phenylalanine Metabolism	1.1.1.25	TRUE	shikimatedehydrogenase	[c] : C02637 + C00080 + C00005 <==> C00006 + C00493
R_ADSELK	0	Selenoamino Acid Metabolism	2.7.1.25	FALSE	adenylyl-selenatekinase	[c] : adsel + C00002 --> 3padsel + C00008 + C00080
R_KARA1im	0	Valine, Leucine and Isoleucine Metabolism	1.1.1.86	FALSE	acetohydroxyacidisomeroreductase,mitochondrial	[m] : C06010 + C00080 + C00005 --> C04039 + C00006
R_TRDRm	0	Nucleotides	1.8.1.9	FALSE	thioredoxinreductase(NADPH)	[m] : C00080 + C00005 + C00343 --> C00006 + C00342
R_FDHr	-1000	Glyoxylate Metabolism	1.2.1.2	TRUE	formatedehydrogenase	[c] : C00058 + C00003 <==> C00011 + C00004
R_ESC_C01342_e	1000	EscapeFlux	.	FALSE	. escape flux	C01342[e] --> C01342[b]
R_ESC_C00199_c	0.4	EscapeFlux	.	FALSE	. escape flux	C00199[c] --> C00199[b]
R_ICDHyrm	-1000	Citric Acid Cycle	1.1.1.42	TRUE	Isocitratedehydrogenase(NADP+)	[m] : C00311 + C00006 <==> C00026 + C00011 + C00005
R_SPODM	0	ROS Detoxification	1.15.1.1	FALSE	superoxidedismutase	[c] : 2 C00080 + 2 C00704 --> C00027 + C00007
R_UDPGDr	-1000	Central Metabolism	1.1.1.22	TRUE	UDPglucose6-dehydrogenase	[c] : C00001 + 2 C00003 + C00029 <==> 3 C00080 + 2 C00004 + C00167
R_avite1t	0	Transport Database	.	FALSE	avite1transport	avite1[e] --> avite1[c]
R_gthrdt	0	Transport Database	.	FALSE	gthrdtransport	C00051[e] --> C00051[c]
R_ESC_C00266_c	0	EscapeFlux	.	FALSE	. escape flux	C00266[c] --> C00266[b]
R_NACHEX21ly	0	Keratan Sulfate Degradation	3.2.1.52	FALSE	beta-N-acetylhexosaminidase,lysosomal	[l] : C00001 + ksi_deg39 --> C00140 + ksi_deg40
R_ACACT7r	0	Fatty Acid Degradation	2.3.1.16	TRUE	acetyl-CoAC-acyltransferase(tetradecanoyl-CoA)(r)	[c] : C00024 + C02593 <==> C05259 + C00010
R_CYOO_HP	0	Respiration chain 4	1.9.3.1	FALSE	cytochromec553oxidase,Hpylori	4 focytcc553[c] + 5.98 C00080[c] + C00007[c] --> 4 ficytcc553[c] + 2 C00080[e] + 1.99 C00001[c] + 0.005 C00704[c]
R_PDH	0	Glycolysis/Gluconeogenesis	1.2.4.1	FALSE	pyruvatedehydrogenase	[c] : C00010 + C00003 + C00022 --> C00024 + C00011 + C00004
R_SUCOASm	0	Citric Acid Cycle	6.2.1.5	TRUE	Succinate--CoAligase(ADP-forming)	[m] : C00002 + C00010 + C00042 <==> C00008 + C00009 + C00091
R_GLUTRS_LPAREN_Gln_RPAREN_	0	Glutamine Metabolism	6.1.1.17	FALSE	Glutamyl-tRNAsynthetase(Gln)	[c] : C00002 + C00025 + C01640 --> C00020 + glutrna_lparen_gln_rparen_ + C00013
R_ACACT1	1000	Cholesterol Metabolism	2.3.1.9	FALSE	acetyl-CoAC-acetyltransferase	[c] : 2 C00024 --> C00332 + C00010
R_ACSp	0	Pyruvate Metabolism	6.2.1.1	FALSE	acetyl-CoAsynthetase	[x] : C00033 + C00002 + C00010 --> C00024 + C00020 + C00013
R_TMPPP	0	Cofactor and Prosthetic Group Biosynthesis	2.5.1.3	FALSE	thiamine-phosphatediphosphorylase	[c] : C04752 + C04327 + C00080 --> C00013 + C01081
R_GUAPRT	0	Salvage Pathway	2.4.2.8	FALSE	guaninephosphoribosyltransferase	[c] : C00242 + C00119 --> C00144 + C00013
R_PGSA_SA	0	.	2.7.8.5	TRUE	Phosphatidylglycerolsynthase(Saureus)	[c] : 0.02 cdpdag_sa + C00623 <==> C00055 + C00080 + 0.02 pgp_sa
R_DHAK	0	Glycerolipid Metabolism	2.7.1.29	FALSE	dihydroxyacetonekinase	[c] : C00002 + C01227 --> C00008 + C00111 + C00080
R_NADH2_DASH_u6am	0	Oxidative Phosphorylation	1.6.99.3	FALSE	NADHdehydrogenase,mitochondrial	5 C00080[m] + C00004[m] + C17568[m] --> C00080[c] + C00003[m] + C00390[m]
R_GALASE13ly	0	Keratan Sulfate Degradation	3.2.1.23	FALSE	beta-galactosidase,lysosomal	[l] : C00001 + ksi_deg35 --> C00124 + ksi_deg36
R_nh4t	499.297	Transport Database	.	TRUE	nh4transport	C01342[c] <==> C01342[e]
R_GLUDx	499.595	Nitrogen Metabolism	1.4.1.2	TRUE	glutamatedehydrogenase(NAD)	[c] : C00025 + C00001 + C00003 <==> C00026 + C00080 + C00004 + C01342
R_FAOXC2242046x	0	Fatty Acid Oxidation, peroxisome	1.3.99.3	FALSE	Betaoxidationoflongchainfattyacid	[x] : adrncoa + C00010 + C00001 + C00003 + C00007 --> C00024 + arachdcoa + C00080 + C00027 + C00004
R_FAOXC18480x	0	Fatty Acid Oxidation, peroxisome	1.3.99.3	FALSE	Betaoxidationoflongchainfattyacid	[x] : 5 C00010 + 5 C00001 + 5 C00003 + C00007 + strdnccoa --> 5 C00024 + 5 C00080 + C00027 + 5 C00004 + C01944
R_mant	0	Transport Database	.	FALSE	mantransport	C00936[e] --> C00936[c]
R_GLUSx	0	Glutamate Metabolism	1.4.1.14	FALSE	glutamatesynthase(NADH2)	[c] : C00026 + C00064 + C00080 + C00004 --> 2 C00025 + C00003
R_GALASE7ly	0	Keratan Sulfate Degradation	3.2.1.23	FALSE	beta-galactosidase,lysosomal	[l] : C00001 + ksi_deg17 --> C00124 + ksi_deg18
R_PRAMPC	0	Histidine Metabolism	3.5.4.19	FALSE	phosphoribosyl-AMPcyclohydrolase	[c] : C00001 + C02741 --> C04896
R_NAPRT	521.562	NAD Biosynthesis	2.4.2.11	FALSE	NAPRTase	[c] : C00080 + C11486 + C00119 --> C01185 + C00013
R_5HOXINDACTOXm	0	Tryptophan Metabolism	1.2.1.3	FALSE	5-Hydroxyindoleacetaldehyde:NAD+oxidoreductase(mito)	[m] : 5hoxindact + C00001 + C00003 --> 5hoxindoa + 2 C00080 + C00004
R_FAOXC18480m	0	Fatty Acid Oxidation	1.3.99.3	FALSE	Betaoxidationoffattyacid	[m] : 5 C00010 + C00016 + 5 C00001 + 5 C00003 + strdnccoa --> 5 C00024 + C01352 + 5 C00080 + 5 C00004 + C01944
R_TRDR2	0	Miscellaneous	1.8.1.9	FALSE	Thioredoxin(ubiquinone10)reductase(NADPH)	[c] : C00080 + C00005 + q10 --> C00006 + q10h2
R_TRDR3	0	Miscellaneous	1.8.1.9	FALSE	Thioredoxin(ubiquinone10)reductase(NADH)	[c] : C00080 + C00004 + q10 --> C00003 + q10h2
R_ASPTAm	0	Alanine and Aspartate Metabolism	2.6.1.1	TRUE	aspartatetransaminase	[m] : C00026 + C00049 <==> C00025 + C00036
R_EHGLATm	0	Arginine and Proline Metabolism	2.6.1.1	FALSE	L-erythro-4-Hydroxyglutamate:2-oxoglutarateaminotransferase,mitochondrial	[m] : C00026 + e4hglu --> C05946 + C00025
R_btnt	0	Transport Database	.	FALSE	btntransport	C00120[e] --> C00120[c]
R_PGDH	0	Pentose Phosphate Pathway	1.1.1.44	FALSE	phosphogluconatedehydrogenase	[c] : C00345 + C00006 --> C00011 + C00005 + C00199
R_NACHEX24ly	0	Keratan Sulfate Degradation	3.2.1.52	FALSE	beta-N-acetylhexosaminidase,lysosomal	[l] : C00001 + ksii_core2_deg7 --> C00140 + ksii_core2_deg8
R_GK1m	0	Nucleotides	2.7.4.8	TRUE	guanylatekinase(GMP:ATP),mitochondrial	[m] : C00002 + C00144 <==> C00008 + C00035
R_cd2t	0	Transport Database	.	FALSE	cd2transport	C01413[e] --> C01413[c]
R_NTPP11	0	Nucleotides	3.6.1.19	FALSE	Nucleosidetriphosphatepyrophosphorylase(xtp)	[c] : C00001 + C00700 --> C00080 + C00013 + C00655
R_ASP1DC	0	beta-Alanine Metabolism	4.1.1.11	FALSE	aspartate1-decarboxylase	[c] : C00049 + C00080 --> C00099 + C00011
R_PANTS	0	Cofactor and Prosthetic Group Biosynthesis	6.3.2.1	FALSE	pantothenatesynthase	[c] : C00099 + C00002 + C00522 --> C00020 + C00080 + C00864 + C00013
R_DHORD7	0	Nucleotide Metabolism	1.3.3.1	TRUE	dihydrooroticaciddehydrogenase(f420)	[c] : C00337 + f420-2 <==> f420-2h2 + C00295
R_EHGLATp	0	Arginine and Proline Metabolism	2.6.1.1	FALSE	L-erythro-4-Hydroxyglutamate:2-oxoglutarateaminotransferase,peroxisomal	[x] : C00026 + e4hglu --> C05946 + C00025
R_ASPTAp	0	Alanine and Aspartate Metabolism	2.6.1.1	TRUE	aspartatetransaminase,peroxisomal	[x] : C00026 + C00049 <==> C00025 + C00036
R_MDHi2	0	Vitamins and Cofactor Biosynthesis	1.1.1.37	FALSE	malatedehydrogenase(otherdirection)	[c] : C00080 + C00004 + C00036 --> C00711 + C00003
R_FMETTRS	0	Methionine Metabolism	2.1.2.9	FALSE	Methionyl-tRNAformyltransferase	[c] : C00234 + C02430 --> C03294 + C00080 + C00101
R_LACZe	0	Galactose Metabolism	3.2.1.23	FALSE	b-galactosidase,extracellular	[e] : C00001 + C00243 --> C00124 + C00267
R_GLUTRS	0	Cofactor and Prosthetic Group Biosynthesis	6.1.1.17	FALSE	Glutamyl-tRNAsynthetase	[c] : C00002 + C00025 + C01641 --> C00020 + C02987 + C00013
R_PFK_3	0	Glycolysis/Gluconeogenesis	2.7.1.11	FALSE	phosphofructokinase(s7p)	[c] : C00002 + C05382 --> C00008 + C00080 + C00447
R_PPA2m	0	Others	3.6.1.1	FALSE	inorganictriphosphatase,mitochondrial	[m] : C00001 + C00536 --> C00080 + C00009 + C00013
R_DHORD3	0	Pyrimidine Metabolism	1.3.3.1	TRUE	dihydrooroticaciddehydrogenase(menaquinone6)	[c] : C00337 + mqn6 <==> mql6 + C00295
R_ASPCT	0	Purine and Pyrimidine Biosynthesis	2.1.3.2	FALSE	aspartatecarbamoyltransferase	[c] : C00049 + C00169 --> C00438 + C00080 + C00009
R_G5SD	0	Arginine and Proline Metabolism	1.2.1.41	FALSE	glutamate-5-semialdehydedehydrogenase	[c] : C03287 + C00080 + C00005 --> C01165 + C00006 + C00009
R_xyltt	0	Transport Database	.	FALSE	xylttransport	C00379[e] --> C00379[c]
R_ANS	0	Tyrosine, Tryptophan and Phenylalanine Metabolism	4.1.3.27	FALSE	anthranilatesynthase	[c] : C00251 + C00064 --> C00108 + C00025 + C00080 + C00022
R_GHMT3	0	Lysine Metabolism	2.1.2.1	FALSE	glycinehydroxymethyltransferase	[c] : 3htmelys + C00080 --> 4tmeabut + C00037
R_HSTPT	0	Histidine Metabolism	2.6.1.9	FALSE	histidinol-phosphatetransaminase	[c] : C00025 + C01267 --> C00026 + C01100
R_R05627	-0.0450509	Peptidoglycan Biosynthesis	3.6.1.27	TRUE	Undecaprenyl-diphosphate phosphohydrolase	[c] : C04574 + C00001 <==> C17556 + C00009
R_MMSAD3m	0	Propanoate Metabolism	1.2.1.27	FALSE	methylmalonate-semialdehydedehydrogenase(malonicsemialdehyde),mitochondrial	[m] : C00010 + C00222 + C00003 --> C00024 + C00011 + C00004
R_ile_Lt	0.137648	Transport Database	.	FALSE	ile-Ltransport	C00407[e] --> C00407[c]
R_GLU5Km	0	Urea cycle/amino group Metabolism	2.7.2.11	FALSE	glutamate5-kinase(m)	[m] : C00002 + C00025 --> C00008 + C03287
R_ADSL2r	-1000	Purine and Pyrimidine Biosynthesis	4.3.2.2	TRUE	adenylosuccinatelyase	[c] : C04823 <==> C04677 + C00122
R_MI3PP	0	Inositol Phosphate Metabolism	3.1.3.25	FALSE	myo-inositol3-phosphatase	[c] : C00001 + C04006 --> C00137 + C00009
R_METTRSm	0	Methionine Metabolism	6.1.1.10	FALSE	methionyl-tRNAsynthetase,mitochondrial	[m] : C00002 + C00073 + C01647 --> C00020 + C02430 + C00013
R_NACHEX2ly	0	Chondroitin Sulfate Degradation	3.2.1.52	FALSE	beta-N-acetylhexosaminidase,lysosomal	[l] : cs_a_deg4 + C00001 --> C01132 + cs_a_deg5
R_TKT1g	0	Pentose Phosphate Pathway	2.2.1.1	TRUE	transketolase,glycosomal	[x] : C03736 + C00231 <==> C00118 + C05382
R_GLU5K	0	Arginine and Proline Metabolism	2.7.2.11	FALSE	glutamate5-kinase	[c] : C00002 + C00025 --> C00008 + C03287
R_RNDR1n	0	Nucleotide Salvage Pathway	1.17.4.1	FALSE	ribonucleoside-diphosphatereductase,nuclear	[n] : C00008 + C00342 --> C00206 + C00001 + C00343
R_SRC_C00097_e	0.0433476	SourceFlux	.	FALSE	. source flux	C00097[b] --> C00097[e]
R_PSD_EC	0	Membrane Lipid Metabolism	4.1.1.65	FALSE	Phosphatidylserinedecarboxylase(Ecoli)	[c] : C00080 + 0.02 C02737 --> C00011 + 0.02 C00350
R_GLCP	0	Glycolysis/Gluconeogenesis	2.4.1.1	FALSE	glycogenphosphorylase	[c] : C00182 + C00009 --> C00103
R_SRC_C00047_e	0.16249	SourceFlux	.	FALSE	. source flux	C00047[b] --> C00047[e]
R_DPCOAK	0	CoA Biosynthesis	2.7.1.24	FALSE	dephospho-CoAkinase	[c] : C00002 + C00882 --> C00008 + C00010 + C00080
R_NDPK1n	0	Nucleotides	2.7.4.6	TRUE	nucleoside-diphosphatekinase(ATP:GDP),nuclear	[n] : C00002 + C00035 <==> C00008 + C00044
R_NDPK1m	0	Nucleotides	2.7.4.6	TRUE	nucleoside-diphosphatekinase(ATP:GDP),mitochondrial	[m] : C00002 + C00035 <==> C00008 + C00044
R_EXCH_C00042_c	-0.299	ExchangeFlux	.	TRUE	. exchange flux	C00042[c] <==> C00042[b]
R_KYN	0	Tryptophan Metabolism	3.7.1.3	FALSE	kynureninase	[c] : lkynr + C00001 --> C00041 + C00108 + C00080
R_AMID	0	Arginine and Proline Metabolism	3.5.1.4	FALSE	amidase	[c] : C03078 + C00001 --> 4gudbutn + C01342
R_ASPTRSm	0	Alanine and Aspartate Metabolism	6.1.1.12	FALSE	Aspartyl-tRNAsynthetase,mitochondrial	[m] : C00049 + C00002 + C01638 --> C00020 + C02984 + C00013
R_EXCH_h_e	0	ExchangeFlux	.	TRUE	. exchange flux	C00080[e] <==> C00080[b]
R_ALDD2xm	0	Glycolysis/Gluconeogenesis	1.2.1.3	FALSE	aldehydedehydrogenase(acetylaldehyde,NAD),mitochondrial	[m] : C00084 + C00001 + C00003 --> C00033 + 2 C00080 + C00004
R_SRC_C00007_e	0	SourceFlux	.	FALSE	. source flux	C00007[b] --> C00007[e]
R_GALUi	0	Cell Envelope Biosynthesis	2.7.7.9	FALSE	UTP-glucose-1-phosphateuridylyltransferase(irreversible)	[c] : C00103 + C00080 + C00075 --> C00013 + C00029
R_galt	0	Transport Database	.	FALSE	galtransport	C00124[e] --> C00124[c]
R_pro_Lt	0.104947	Transport Database	.	FALSE	pro-Ltransport	C00148[e] --> C00148[c]
R_ESC_C00469_c	0	EscapeFlux	.	FALSE	. escape flux	C00469[c] --> C00469[b]
R_HACD7p	0	Fatty Acid Degradation	1.1.1.35	TRUE	3-hydroxyacyl-CoAdehydrogenase(3-oxohexadecanoyl-CoA),peroxisomal	[x] : C05259 + C00080 + C00004 <==> C05258 + C00003
R_guat	0	Transport Database	.	FALSE	guatransport	C00242[e] --> C00242[c]
R_ECOAH7p	0	Fatty Acid Degradation	4.2.1.17	TRUE	3-hydroxyacyl-CoAdehydratase(3-hydroxyhexadecanoyl-CoA),peroxisomal	[x] : C05258 <==> C00001 + C05272
R_SRC_C00238_e	0.00380441	SourceFlux	.	FALSE	. source flux	C00238[b] --> C00238[e]
R_NACHEX25ly	0	Keratan Sulfate Degradation	3.2.1.52	FALSE	beta-N-acetylhexosaminidase,lysosomal	[l] : C00001 + ksii_core2_deg9 --> C00140 + f1a
R_GF6PTA	0	Aminosugar Metabolism	2.6.1.16	FALSE	glutamine-fructose-6-phosphatetransaminase	[c] : C05345 + C00064 --> C00352 + C00025
R_glc_Dt	0	Transport Database	.	FALSE	glc-Dtransport	C00267[e] --> C00267[c]
R_SRC_C00255_e	0.00380441	SourceFlux	.	FALSE	. source flux	C00255[b] --> C00255[e]
R_GHMT2	0	Glycine and Serine Metabolism	2.1.2.1	FALSE	glycinehydroxymethyltransferase	[c] : C00716 + C00101 --> C00037 + C00001 + C00143
R_GLBRAN	0	Starch and Sucrose Metabolism	2.4.1.18	FALSE	1,4-alpha-glucanbranchingenzyme(glygn1->glygn2)	[c] : glygn1 --> glygn2
R_PROTRS	0	Arginine and Proline Metabolism	6.1.1.15	FALSE	Prolyl-tRNAsynthetase	[c] : C00002 + C00148 + C01649 --> C00020 + C00013 + C02702
R_SRC_C00647_c	0.00380441	SourceFlux	.	FALSE	. source flux	C00647[b] --> C00647[c]
R_HSK	0.120156	Threonine and Lysine Metabolism	2.7.1.39	FALSE	homoserinekinase	[c] : C00002 + C00263 --> C00008 + C00080 + C01102
R_AKGDb	500.024	Citric Acid Cycle	2.3.1.61	FALSE	oxoglutaratedehydrogenase(dihydrolipoamideS-succinyltransferase)	[c] : C00010 + C16254 --> C00579 + C00091
R_AKGDa	500.024	Citric Acid Cycle	1.2.4.2	TRUE	oxoglutaratedehydrogenase(lipoamide)	[c] : C00026 + C00080 + C15972 <==> C00011 + C16254
R_GCCam	0	Glycine, Serine, and Threonine Metabolism	1.4.4.2	TRUE	glycine-cleavagecomplex(lipoylprotein),mitochondrial	[m] : C00037 + C00080 + C02051 <==> C01242 + C00011
R_SRC_C14819_e	0.00380441	SourceFlux	.	FALSE	. source flux	C14819[b] --> C14819[e]
R_ICDHy	1000	Citric Acid Cycle	1.1.1.42	FALSE	isocitratedehydrogenase(NADP)	[c] : C00311 + C00006 --> C00026 + C00011 + C00005
R_NACHEX23ly	0	Keratan Sulfate Degradation	3.2.1.52	FALSE	beta-N-acetylhexosaminidase,lysosomal	[l] : C00001 + ksii_core2_deg4 --> C00140 + ksii_core2_deg5
R_FMETTRSm	0	Folate Metabolism	2.1.2.9	FALSE	Methionyl-tRNAformyltransferase,mitochondrial	[m] : C00234 + C02430 --> C03294 + C00080 + C00101
R_HACD7	0	Fatty Acid Degradation	1.1.1.35	TRUE	3-hydroxyacyl-CoAdehydrogenase(3-oxohexadecanoyl-CoA)	[c] : C05259 + C00080 + C00004 <==> C05258 + C00003
R_TPI	0	Glycolysis/Gluconeogenesis	5.3.1.1	TRUE	triose-phosphateisomerase	[c] : C00111 <==> C00118
R_pyrt	0	Transport Database	.	TRUE	pyrtransport	C00022[c] <==> C00022[e]
R_2OXOADOXm	0	Lysine Metabolism	1.2.4.2	FALSE	2-Oxoadipate:lipoamde2-oxidoreductase(decarboxylatingandacceptor-succinylating)(mitochondria)	[m] : C00322 + C00010 + C00003 --> C00011 + C00527 + C00004
R_AKGDm	0	Citric Acid Cycle	1.2.4.2	FALSE	2-oxoglutaratedehydrogenase	[m] : C00026 + C00010 + C00003 --> C00011 + C00004 + C00091
R_FAOXC160	0	Fatty Acid Oxidation	1.3.99.3	FALSE	Betaoxidationoflongchainfattyacid	[m] : 7 C00010 + 7 C00016 + 7 C00001 + 7 C00003 + C00154 --> 8 C00024 + 7 C01352 + 7 C00080 + 7 C00004
R_FAOXC183806m	0	Fatty Acid Oxidation	1.3.99.3	FALSE	Betaoxidationoffattyacid	[m] : 5 C00010 + 5 C00001 + lnlncgcoa + 5 C00003 + 2 C00007 --> 5 C00024 + 5 C00080 + 2 C00027 + 5 C00004 + C01944
R_EXCH_etoh_c	0	ExchangeFlux	.	TRUE	. exchange flux	C00469[c] <==> C00469[b]
R_GNDer	0	Pentose Phosphate Pathway	1.1.1.44	FALSE	phosphogluconatedehydrogenase,endoplasmicreticulum	[r] : C00345 + C00006 --> C00011 + C00005 + C00199
R_ASPTA	999.673	Alanine and Aspartate Metabolism	2.6.1.1	TRUE	aspartatetransaminase	[c] : C00026 + C00049 <==> C00025 + C00036
R_NDPK9	0	Nucleotides	2.7.4.6	TRUE	nucleoside-diphosphatekinase(ATP:IDP)	[c] : C00002 + C00104 <==> C00008 + C00081
R_NDPK8	-999.887	Nucleotides	2.7.4.6	TRUE	nucleoside-diphosphatekinase(ATP:dADP)	[c] : C00002 + C00206 <==> C00008 + C00131
R_NDPK7	0.00572261	Nucleotides	2.7.4.6	TRUE	nucleoside-diphosphatekinase(ATP:dCDP)	[c] : C00002 + C00705 <==> C00008 + C00458
R_NDPK6	0	Nucleotides	2.7.4.6	TRUE	nucleoside-diphosphatekinase(ATP:dUDP)	[c] : C00002 + C01346 <==> C00008 + C00460
R_NDPK5	0.00572261	Nucleotides	2.7.4.6	TRUE	nucleoside-diphosphatekinase(ATP:dGDP)	[c] : C00002 + C00361 <==> C00008 + C00286
R_NDPK4	0.00572261	Nucleotides	2.7.4.6	TRUE	nucleoside-diphosphatekinase(ATP:dTDP)	[c] : C00002 + C00363 <==> C00008 + C00459
R_NDPK3	-0.00572261	Nucleotides	2.7.4.6	TRUE	nucleoside-diphosphatekinase(ATP:CDP)	[c] : C00002 + C00112 <==> C00008 + C00063
R_zn2t	0.00380441	Transport Database	.	FALSE	zn2transport	C00038[e] --> C00038[c]
R_CDSm	0	Glycerophospholipid Metabolism	2.7.7.41	FALSE	phosphatidatecytidylyltransferase	[m] : C00063 + C00080 + pa_hs --> cdpdag_hs + C00013
R_DUTPDP	0	Nucleotide Salvage Pathway	3.6.1.23	FALSE	dUTPdiphosphatase	[c] : C00460 + C00001 --> C00365 + C00080 + C00013
R_FAOXC183806x	0	Fatty Acid Oxidation, peroxisome	1.3.99.3	FALSE	Betaoxidationoflongchainfattyacid	[x] : 5 C00010 + 5 C00001 + lnlncgcoa + 5 C00003 + 2 C00007 --> 5 C00024 + 5 C00080 + 2 C00027 + 5 C00004 + C01944
R_fe2t	0.00380441	Transport Database	.	FALSE	fe2transport	C14818[e] --> C14818[c]
R_SRC_C01342_e	0	SourceFlux	.	FALSE	. source flux	C01342[b] --> C01342[e]
R_AHEXASEly	0	N-Glycan Degradation	3.2.1.52	FALSE	beta-N-acetylhexosaminidase,lysosomal	[l] : 2 C00001 + n2m2mn --> 2 C00140 + m2mn
R_NACHEX27ly	0	Hyaluronan Metabolism	3.2.1.52	FALSE	beta-N-acetylhexosaminidase,lysosomal	[l] : C00001 + ha_deg1 --> C00140 + ha_pre1
R_LEUTAi	0	Valine, Leucine and Isoleucine Metabolism	2.6.1.42	FALSE	leucinetransaminase(irreversible)	[c] : C00233 + C00025 --> C00026 + C00123
R_SRC_C00010_e	0.00380441	SourceFlux	.	FALSE	. source flux	C00010[b] --> C00010[e]
R_PDX5PO	0	Vitamin B6 Metabolism	1.4.3.5	TRUE	pyridoxine5'-phosphateoxidase	[c] : C00007 + C00627 <==> C00027 + C00018
R_PYAM5POr	-999.996	Vitamin B6 Metabolism	1.4.3.5	TRUE	pyridoxamine5'-phosphateoxidase	[c] : C00001 + C00007 + C00647 <==> C00027 + C01342 + C00018
R_ala_Lt	0.243608	Transport Database	.	FALSE	ala-Ltransport	C00041[e] --> C00041[c]
R_LACZ	0	Alternate Carbon Metabolism	3.2.1.23	FALSE	b-galactosidase	[c] : C00001 + C00243 --> C00124 + C00267
R_ENO	-0.302158	Glycolysis/Gluconeogenesis	4.2.1.11	TRUE	enolase	[c] : C00631 <==> C00001 + C00074
R_NACHEX11ly	0	Keratan Sulfate Degradation	3.2.1.52	FALSE	beta-N-acetylhexosaminidase,lysosomal	[l] : C00001 + ksi_deg10 --> C00140 + ksi_deg11
R_DDPGA	0	Glyoxylate Biosynthesis	4.1.2.14	TRUE	2-dehydro-3-deoxy-phosphogluconatealdolase	[c] : C05946 <==> C00048 + C00022
R_PUNP3m	0	NAD Biosynthesis	2.4.2.1	TRUE	purine-nucleosidephosphorylase(Guanosine),mitochondrial	[m] : C00387 + C00009 <==> C00242 + C00620
R_cellobioset	0.2	Transport Database	.	FALSE	cellobiosetransport	C00185[e] --> C00185[c]
R_PPK2	999.932	Oxidative phosphorylation	2.7.4.1	FALSE	polyphosphatekinase	[c] : C00002 + C00013 --> C00008 + C00536
R_ACACT8p	0	Fatty Acid Metabolism	2.3.1.16	FALSE	acetyl-CoAacyltransferase(hexadecanoyl-CoA),peroxisomal	[x] : C16216 + C00010 --> C00024 + C00154
R_ASAD	-0.120156	Threonine and Lysine Metabolism	1.2.1.11	TRUE	aspartate-semialdehydedehydrogenase	[c] : C00441 + C00006 + C00009 <==> C03082 + C00080 + C00005
R_KARA1i	1000	Valine, Leucine and Isoleucine Metabolism	1.1.1.86	FALSE	acetohydroxyacidisomeroreductase	[c] : C06010 + C00080 + C00005 --> C04039 + C00006
R_FAOXC2251836m	0	Fatty Acid Oxidation	1.3.99.3	FALSE	Betaoxidationoffattyacid	[m] : 2 C00010 + dcsptn1coa + 2 C00001 + 2 C00003 --> 2 C00024 + 2 C00080 + lnlncgcoa + 2 C00004
R_EXCH_C00011_e	500.326	ExchangeFlux	.	TRUE	. exchange flux	C00011[e] <==> C00011[b]
R_THFATm	0	Folate Metabolism	2.1.2.10	FALSE	tetrahydrofolateaminomethyltransferase,mitochondrial	[m] : C00001 + C00445 --> C03479 + C00080
R_SPODMn	0	ROS Detoxification	1.15.1.1	FALSE	superoxidedismutase,nuclear	[n] : 2 C00080 + 2 C00704 --> C00027 + C00007
R_SPODMm	0	ROS Detoxification	1.15.1.1	FALSE	superoxidedismutase	[m] : 2 C00080 + 2 C00704 --> C00027 + C00007
R_FAOXC2251836x	0	Fatty Acid Oxidation, peroxisome	1.3.99.3	FALSE	Betaoxidationoflongchainfattyacid	[x] : 2 C00010 + dcsptn1coa + 2 C00001 + 2 C00003 --> 2 C00024 + 2 C00080 + lnlncgcoa + 2 C00004
R_GALASE1ly	0	N-Glycan Degradation	3.2.1.23	FALSE	beta-galactosidase,lysosomal	[l] : 2 C00001 + l2n2m2mn --> 2 C00124 + n2m2mn
R_FAOXC180	0	Fatty Acid Oxidation	1.3.99.3	FALSE	Betaoxidationoflongchainfattyacid	[m] : C00010 + C00016 + C00001 + C00003 + C00412 --> C00024 + C01352 + C00080 + C00004 + C00154
R_ACACT3r	0	Fatty Acid Degradation	2.3.1.16	TRUE	acetyl-CoAC-acyltransferase(hexanoyl-CoA)(r)	[c] : C00024 + C05270 <==> C05267 + C00010
R_DHQTi	1000	Tyrosine, Tryptophan and Phenylalanine Metabolism	4.2.1.10	FALSE	3-dehydroquinatedehydratase,irreversible	[c] : C00944 --> C02637 + C00001
R_SPODMx	0	ROS Detoxification	1.15.1.1	FALSE	superoxidedismutase,peroxisome	[x] : 2 C00080 + 2 C00704 --> C00027 + C00007
R_PYDXO	0	Pyridoxine Metabolism	1.4.3.5	TRUE	pyridoxaloxidase	[c] : 2 C00001 + C01342 + 0.5 C00007 + C00250 <==> 2 C00027 + C00534
R_5HOXINDACTOX	0	Tryptophan Metabolism	1.2.1.3	FALSE	5-Hydroxyindoleacetaldehyde:NAD+oxidoreductase	[c] : 5hoxindact + C00001 + C00003 --> 5hoxindoa + 2 C00080 + C00004
R_BDG2HCGHD	0	Stilbene, coumarine and lignin Biosynthesis	3.2.1.21	FALSE	beta-D-Glucosyl-2-coumarinateglucohydrolase	[c] : bdg2hc + C00001 --> 2coum + C00267 + C00080
R_TKT2g	0	Pentose Phosphate Pathway	2.2.1.1	TRUE	transketolase,glycosomal	[x] : C00279 + C00231 <==> C05345 + C00118
R_amett	0	Transport Database	.	FALSE	amettransport	C00019[e] --> C00019[c]
R_IMACTD_m	0	Histidine Metabolism	1.2.1.3	FALSE	Imidazoleacetaldeydedehydrogenase(mito)	[m] : C00001 + im4act + C00003 --> 2 C00080 + im4ac + C00004
R_CDGGGPP3	0	Lipid and Cell Wall Metabolism	2.7.8.5	FALSE	CDP-alcoholphosphatidyltransferase(glycerol1-phosphate)	[c] : cdgggp + glyc1p --> C00055 + dggpgp + C00080
R_HACD10p	0	Fatty Acid Degradation	1.1.1.35	TRUE	3-hydroxyacyl-CoAdehydrogenase(3-oxohexacosyl-CoA),peroxisomal	[x] : 3hxccoa + C00003 <==> 3ohxccoa + C00080 + C00004
R_ADSL1r	-999.908	Purine and Pyrimidine Biosynthesis	4.3.2.2	TRUE	adenylsuccinatelyase	[c] : C03794 <==> C00020 + C00122
R_NAMNPP	478.438	Cofactor and Prosthetic Group Biosynthesis	2.4.2.11	FALSE	nicotinicacidmononucleotidepyrophosphorylase	[c] : C00002 + C00001 + C11486 + C00119 --> C00008 + C01185 + C00009 + C00013
R_inostt	0	Transport Database	.	FALSE	inosttransport	C00137[e] --> C00137[c]
R_OCBT	-1000	Arginine and Proline Metabolism	2.1.3.3	TRUE	ornithinecarbamoyltransferase	[c] : C00169 + C00077 <==> C00327 + C00080 + C00009
R_DTMPK	0.00572261	Nucleotides	2.7.4.9	TRUE	dTMPkinase	[c] : C00002 + C00364 <==> C00008 + C00363
R_NDPK1	1000	Nucleotides	2.7.4.6	TRUE	nucleoside-diphosphatekinase(ATP:GDP)	[c] : C00002 + C00035 <==> C00008 + C00044
R_SRC_C00038_e	0.00380441	SourceFlux	.	FALSE	. source flux	C00038[b] --> C00038[e]
R_NDPK2	0	Nucleotides	2.7.4.6	TRUE	nucleoside-diphosphatekinase(ATP:UDP)	[c] : C00002 + C00015 <==> C00008 + C00075
R_ALARi	1000	Alanine and Aspartate Metabolism	5.1.1.1	FALSE	alanineracemase(irreversible)	[c] : C00041 --> C00133
R_DAAD	0	Alanine and Aspartate Metabolism	1.4.99.1	FALSE	D-Aminoaciddehydrogenase	[c] : C00133 + C00016 + C00001 --> C01352 + C01342 + C00022
R_ASPK	0.120156	Threonine and Lysine Metabolism	2.7.2.4	TRUE	aspartatekinase	[c] : C00049 + C00002 <==> C03082 + C00008
R_NDPK5n	0	Nucleotides	2.7.4.6	TRUE	nucleoside-diphosphatekinase(ATP:dGDP),nuclear	[n] : C00002 + C00361 <==> C00008 + C00286
R_NDPK5m	0	Nucleotides	2.7.4.6	TRUE	nucleoside-diphosphatekinase(ATP:dGDP),mitochondrial	[m] : C00002 + C00361 <==> C00008 + C00286
R_st	0	Transport Database	.	FALSE	stransport	C00087[e] --> C00087[c]
R_GBEZ	0	Alternate Carbon Metabolism	2.4.1.18	FALSE	1,4-alpha-glucanbranchingenzyme	[c] : C00718 --> C00182 + C00001
R_EXCH_C00080_c	-1000	ExchangeFlux	.	TRUE	. exchange flux	C00080[c] <==> C00080[b]
R_P5CRm	0	Arginine and Proline Metabolism	1.5.1.2	FALSE	pyrroline-5-carboxylatereductase(m)	[m] : C03912 + 2 C00080 + C00005 --> C00006 + C00148
R_EXCH_C00080_e	0	ExchangeFlux	.	TRUE	. exchange flux	C00080[e] <==> C00080[b]
R_ESC_C00186_c	0	EscapeFlux	.	FALSE	. escape flux	C00186[c] --> C00186[b]
R_GCCbim	0	Glycine, Serine, and Threonine Metabolism	2.1.2.10	FALSE	glycine-cleavagecomplex(lipoylprotein)irreversible,mitochondrial	[m] : C01242 + C00101 --> C02972 + C00143 + C01342
R_OCBTm	0	Urea cycle/amino group Metabolism	2.1.3.3	FALSE	ornithinecarbamoyltransferase,irreversible	[m] : C00169 + C00077 --> C00327 + C00080 + C00009
R_na1t	0	Transport Database	.	FALSE	na1transport	C01330[e] --> C01330[c]
R_OCBTi	1000	Arginine and Proline Metabolism	2.1.3.3	FALSE	ornithinecarbamoyltransferase,irreversible	[c] : C00169 + C00077 --> C00327 + C00080 + C00009
R_ICL	0	Anaplerotic reactions	4.1.3.1	FALSE	Isocitratelyase	[c] : C00311 --> C00048 + C00042
R_ABTA	1000	Arginine and Proline Metabolism	2.6.1.19	FALSE	4-aminobutyratetransaminase	[c] : C00334 + C00026 --> C00025 + C00232
R_NACHEX17ly	0	Keratan Sulfate Degradation	3.2.1.52	FALSE	beta-N-acetylhexosaminidase,lysosomal	[l] : C00001 + ksi_deg28 --> C00140 + ksi_deg29
R_AHCi	1000	Methionine Metabolism	3.3.1.1	FALSE	adenosylhomocysteinase	[c] : C00021 + C00001 --> C00212 + C05330
R_FAOXC2051843m	0	Fatty Acid Oxidation	1.3.99.3	FALSE	Betaoxidationoffattyacid	[m] : C00010 + C00001 + C00003 + tmndnccoa --> C00024 + C00080 + C00004 + strdnccoa
R_IMACTD	0	Histidine Metabolism	1.2.1.3	FALSE	Imidazoleacetaldeydedehydrogenase	[c] : C00001 + im4act + C00003 --> 2 C00080 + im4ac + C00004
R_NPHSr	-1000	Vitamins and Cofactor Biosynthesis	4.1.3.36	TRUE	naphthoatesynthase(reversible)	[c] : C03160 <==> C00010 + C03657
R_TMPKr	0	Cofactor and Prosthetic Group Biosynthesis	2.7.4.16	TRUE	thiamine-phosphatekinase	[c] : C00002 + C01081 <==> C00008 + C00068
R_FCLTm	0	Heme Biosynthesis	4.99.1.1	FALSE	Ferrochelatase,mitochondrial	[m] : C14818 + C02191 --> 2 C00080 + C00032
R_NDPK4m	0	Nucleotides	2.7.4.6	TRUE	nucleoside-diphosphatekinase(ATP:dTDP),mitochondrial	[m] : C00002 + C00363 <==> C00008 + C00459
R_urat	0	Transport Database	.	FALSE	uratransport	C00106[e] --> C00106[c]
R_THDPS	0	Threonine and Lysine Metabolism	2.3.1.117	FALSE	tetrahydrodipicolinatesuccinylase	[c] : C00001 + C00091 + C03972 --> C00010 + C04462
R_FOLD3	0	Folate Biosynthesis	2.5.1.15	FALSE	dihydropteroatesynthase	[c] : 2ahhmd + C00568 --> C00921 + C00013
R_NDPK4n	0	Nucleotides	2.7.4.6	TRUE	nucleoside-diphosphatekinase(ATP:dTDP),nuclear	[n] : C00002 + C00363 <==> C00008 + C00459
R_SRC_C00123_e	0.213696	SourceFlux	.	FALSE	. source flux	C00123[b] --> C00123[e]
R_FDH	1000	Fatty Acid Metabolism	1.2.1.2	FALSE	formatedehydrogenase	[c] : C00058 + C00003 --> C00011 + C00004
R_NADK	0.00380441	NAD Metabolism	2.7.1.23	FALSE	NADkinase	[c] : C00002 + C00003 --> C00008 + C00080 + C00006
R_SSALy	0	Arginine and Proline Metabolism	1.2.1.16	FALSE	succinate-semialdehydedehydrogenase(NADP)	[c] : C00001 + C00006 + C00232 --> 2 C00080 + C00005 + C00042
R_SRC_C00262_e	0.2	SourceFlux	.	FALSE	. source flux	C00262[b] --> C00262[e]
R_SELMETAT	0	Selenoamino Acid Metabolism	2.5.1.6	FALSE	selenomethionineadenosyltransferase	[c] : C00002 + C00001 + C05335 --> C00009 + C00013 + C05691
R_gsnt	0	Transport Database	.	FALSE	gsntransport	C00387[e] --> C00387[c]
R_FAOXC204	0	Fatty Acid Oxidation	1.3.99.3	FALSE	Betaoxidationoflongchainfattyacid	[m] : arachdcoa + 9 C00010 + 5 C00016 + 9 C00001 + 9 C00003 --> 10 C00024 + 5 C01352 + 9 C00080 + 9 C00004
R_FAOXC2031836m	0	Fatty Acid Oxidation	1.3.99.3	FALSE	Betaoxidationoffattyacid	[m] : C00010 + dlnlcgcoa + C00016 + C00001 + C00003 --> C00024 + C01352 + C00080 + lnlncgcoa + C00004
R_VALTA	0	Valine, Leucine and Isoleucine Metabolism	2.6.1.42	TRUE	valinetransaminase	[c] : C00026 + C00183 <==> C00141 + C00025
R_PPAKr	0	Alternate Carbon Metabolism	2.7.2.1	TRUE	Propionatekinase	[c] : C00008 + C02876 <==> C00002 + C00163
R_ILETRS	0	Valine, Leucine and Isoleucine Metabolism	6.1.1.5	FALSE	Isoleucyl-tRNAsynthetase	[c] : C00002 + C00407 + C01644 --> C00020 + C03127 + C00013
R_SEAHCYSHYD	0	Selenoamino Acid Metabolism	3.3.1.1	FALSE	Se-Adenosylselenohomocysteinehydrolase	[c] : C00001 + seahcys --> C00212 + selhcys
R_MCOATAm	0	Fatty Acid Metabolism	2.3.1.39	TRUE	Malonyl-CoA-ACPtransacylase,mitochondrial	[m] : C00229 + C00083 <==> C00010 + C01209
R_IGPS	0	Tyrosine, Tryptophan and Phenylalanine Metabolism	4.1.1.48	FALSE	indole-3-glycerol-phosphatesynthase	[c] : C01302 + C00080 --> C03506 + C00011 + C00001
R_PGKg	0	Glycolysis/Gluconeogenesis	2.7.2.3	TRUE	phosphoglyceratekinase	[x] : C00236 + C00008 <==> C00197 + C00002
R_PDHm	0	Glycolysis/Gluconeogenesis	1.2.4.1	FALSE	pyruvatedehydrogenase	[m] : C00010 + C00003 + C00022 --> C00024 + C00011 + C00004
R_cytdt	0	Transport Database	.	FALSE	cytdtransport	cytd[e] --> cytd[c]
R_SRC_C00135_e	0.0451221	SourceFlux	.	FALSE	. source flux	C00135[b] --> C00135[e]
R_PPBNGS	0	Heme Biosynthesis	4.2.1.24	FALSE	porphobilinogensynthase	[c] : 2 C00430 --> C00080 + 2 C00001 + C00931
R_PDHam2m	0	Pyruvate Metabolism	1.2.4.2	TRUE	pyruvatedehydrogenase(lipoamide)	[m] : 2ahethmpp + C15972 <==> C16255 + C00068
R_GCC2bim	0	Glycine, Serine, and Threonine Metabolism	2.1.2.10	FALSE	glycine-cleavagesystem(lipoamide)irreversible,mitochondrial	[m] : alpam + C00101 --> C00579 + C00143 + C01342
R_SRC_C00078_e	0.0268704	SourceFlux	.	FALSE	. source flux	C00078[b] --> C00078[e]
R_GALASE4ly	0	Keratan Sulfate Degradation	3.2.1.23	FALSE	beta-galactosidase,lysosomal	[l] : C00001 + ksi_deg8 --> C00124 + ksi_deg9
R_SRC_C00305_e	0.00380441	SourceFlux	.	FALSE	. source flux	C00305[b] --> C00305[e]
R_PGSA_HP	0	Glycerolipid Synthesis	2.7.8.5	TRUE	PhosphatidylglycerolsynthaseHpspecific	[c] : cdpdag_hp + C00623 <==> C00055 + C00080 + pgp_hp
R_ECOAH9m	0	Valine, Leucine and Isoleucine Metabolism	4.2.1.17	TRUE	2-Methylprop-2-enoyl-CoA(2-Methylbut-2-enoyl-CoA),mitochondrial	[m] : C03345 + C00001 <==> C04405
R_HEXTT	0	Sterol Biosynthesis	2.5.1.30	FALSE	trans-hexaprenyltranstransferase	[c] : C01230 + C00129 --> C04216 + C00013
R_phe_Lt	0.0879627	Transport Database	.	FALSE	phe-Ltransport	C00079[e] --> C00079[c]
R_CBLATm	0	Vitamin B12 Metabolism	2.5.1.17	TRUE	cob(I)alaminadenosyltransferase,mitochondrial	[m] : C00002 + C00853 + C00080 <==> C00194 + C00536
R_NP1	0	NAD Metabolism	2.4.2.1	FALSE	nucleotidephosphatase	[c] : C00080 + C11486 + C00620 --> nicrns + C00009
R_FAOXC183803m	0	Fatty Acid Oxidation	1.3.99.3	FALSE	Betaoxidationoffattyacid	[m] : 5 C00010 + 2 C00016 + 5 C00001 + lnlncacoa + 5 C00003 --> 5 C00024 + 2 C01352 + 5 C00080 + 5 C00004 + C01944
R_PGL	0	Pentose Phosphate Pathway	3.1.1.31	FALSE	6-phosphogluconolactonase	[c] : C01236 + C00001 --> C00345 + C00080
R_PGK	0.2	Glycolysis/Gluconeogenesis	2.7.2.3	TRUE	phosphoglyceratekinase	[c] : C00197 + C00002 <==> C00236 + C00008
R_PGI	0.4	Glycolysis/Gluconeogenesis	5.3.1.9	TRUE	glucose-6-phosphateisomerase	[c] : C00668 <==> C05345
R_ADK1m	1000	Nucleotides	2.7.4.3	TRUE	adenylatekinase,mitochondrial	[m] : C00020 + C00002 <==> 2 C00008
R_ARGDr	-1000	Arginine and Proline Metabolism	3.5.3.6	TRUE	argininedeiminase	[c] : C00062 + C00001 <==> C00327 + C01342
R_NDPK2m	0	Nucleotides	2.7.4.6	TRUE	nucleoside-diphosphatekinase(ATP:UDP),mitochondrial	[m] : C00002 + C00015 <==> C00008 + C00075
R_TRPS3	0	Tyrosine, Tryptophan and Phenylalanine Metabolism	4.2.1.20	FALSE	tryptophansynthase(indoleglycerolphosphate)	[c] : C03506 --> C00118 + C00463
R_TRPS2	0	Tyrosine, Tryptophan and Phenylalanine Metabolism	4.2.1.20	FALSE	tryptophansynthase(indole)	[c] : C00463 + C00716 --> C00001 + C00078
R_ADK1g	0	Purine Metabolism	2.7.4.3	TRUE	adenylatekinase,glycosome	[x] : C00020 + C00002 <==> 2 C00008
R_zymstt	0	Transport Database	.	FALSE	zymsttransport	C05437[e] --> C05437[c]
R_GALASE8ly	0	Keratan Sulfate Degradation	3.2.1.23	FALSE	beta-galactosidase,lysosomal	[l] : C00001 + ksi_deg20 --> C00124 + ksi_deg21
R_biomass_target	0.48716	BiomassObjective	.	FALSE	BiomassRxn	[c] : 34.7964804614 C00001 + 40.1701382876 C00002 + 0.00780937124549 C00003 + 0.00780937124549 C00006 + 0.00780937124549 C00010 + 0.00780937124549 C00016 + 0.00780937124549 C00018 + 0.00780937124549 C00019 + 0.2560131613 C00025 + 0.00780937124549 C00034 + 0.595802987171 C00037 + 0.00780937124549 C00038 + 0.500058227661 C00041 + 0.209101254236 C00044 + 0.333545602425 C00047 + 0.234678731192 C00049…
R_PPDKgr	0	Glycolysis/Gluconeogenesis	2.7.9.1	TRUE	Pyruvate,phosphatedikinase.,glycosome	[x] : C00002 + C00009 + C00022 <==> C00020 + C00080 + C00074 + C00013
R_folt	0	Transport Database	.	FALSE	foltransport	C00504[e] --> C00504[c]
R_KATp	0	Fatty Acid Biosynthesis	2.3.1.16	FALSE	3-ketoacyl-CoAthiolase,peroxisomal	[x] : C00264 + C00010 --> C00024 + C00040
R_AMALT1	0	Alternate Carbon Metabolism	2.4.1.25	FALSE	Amylomaltase(maltotriose)	[c] : C00208 + C01835 --> C00267 + C02052
R_GMPS2	0.107588	Nucleotides	6.3.5.2	FALSE	GMPsynthase	[c] : C00002 + C00064 + C00001 + C00655 --> C00020 + C00025 + C00144 + 2 C00080 + C00013
R_AGPR	0	Arginine and Proline Metabolism	1.2.1.38	TRUE	N-acetyl-g-glutamyl-phosphatereductase	[c] : C01250 + C00006 + C00009 <==> C04133 + C00080 + C00005
R_EXCH_mal_DASH_L_c	-0.0983	ExchangeFlux	.	TRUE	. exchange flux	C00711[c] <==> C00711[b]
R_SRC_C00016_c	0.00380441	SourceFlux	.	FALSE	. source flux	C00016[b] --> C00016[c]
R_nact	0	Transport Database	.	FALSE	nactransport	C11486[e] --> C11486[c]
R_SHKK	0	Tyrosine, Tryptophan and Phenylalanine Metabolism	2.7.1.71	FALSE	shikimatekinase	[c] : C00002 + C00493 --> C00008 + C00080 + C03175
R_KARA2i	1000	Valine, Leucine and Isoleucine Metabolism	1.1.1.86	FALSE	ketol-acidreductoisomerase(2-Aceto-2-hydroxybutanoate)	[c] : C00659 + C00080 + C00005 --> C04104 + C00006
R_TRDR	0.0171678	Nucleotides	1.8.1.9	FALSE	thioredoxinreductase(NADPH)	[c] : C00080 + C00005 + C00343 --> C00006 + C00342
R_GLACO	0	Ascorbate and Aldarate Metabolism	1.2.1.3	FALSE	D-Glucuronolactone:NAD+oxidoreductase	[c] : glac + 2 C00001 + C00003 --> C00818 + 3 C00080 + C00004
R_GLYKm	0	Glycerophospholipid Metabolism	2.7.1.30	FALSE	glycerolkinase	[m] : C00002 + C00116 --> C00008 + C00623 + C00080
R_GLYKg	0	Glycolysis/Gluconeogenesis	2.7.1.30	TRUE	glycerolkinase(reversible),glycosome	[x] : C00002 + C00116 <==> C00008 + C00623 + C00080
R_ATPasel	0	Transport, Lysosomal	3.6.3.14	FALSE	V-typeATPase,H+transporting,lysosomal	C00002[c] + 3 C00080[c] + C00001[c] --> C00008[c] + 4 C00080[l] + C00009[c]
R_xant	0	Transport Database	.	FALSE	xantransport	C00385[e] --> C00385[c]
R_EHGLAT	0	Arginine and Proline Metabolism	2.6.1.1	FALSE	L-erythro-4-Hydroxyglutamate:2-oxoglutarateaminotransferase	[c] : C00026 + e4hglu --> C05946 + C00025
R_TRPTRSm	0	Tyrosine, Tryptophan and Phenylalanine Metabolism	6.1.1.2	FALSE	Tryptophanyl-tRNAsynthetase,mitochondrial	[m] : C00002 + C01652 + C00078 --> C00020 + C00013 + C03512
R_MECOALm	0	C5-Branched dibasic Acid Metabolism	6.2.1.5	TRUE	mesaconate--CoAligase(ADP-forming),mitochondrial	[m] : C00002 + C00010 + mescon <==> C00008 + mescoa + C00009
R_UDPGD	1000	Starch and Sucrose Metabolism	1.1.1.22	FALSE	UDPglucose6-dehydrogenase	[c] : C00001 + 2 C00003 + C00029 --> 3 C00080 + 2 C00004 + C00167
R_NADH2_DASH_u6m	0	Oxidative Phosphorylation	1.6.99.3	FALSE	NADHdehydrogenase,mitochondrial	[m] : C00080 + C00004 + C17568 --> C00003 + C00390
R_NACHEX13ly	0	Keratan Sulfate Degradation	3.2.1.52	FALSE	beta-N-acetylhexosaminidase,lysosomal	[l] : C00001 + ksi_deg16 --> C00140 + ksi_deg17
R_ASPTRS	0	Alanine and Aspartate Metabolism	6.1.1.12	FALSE	Aspartyl-tRNAsynthetase	[c] : C00049 + C00002 + C01638 --> C00020 + C02984 + C00013
R_thft	0	Transport Database	.	FALSE	thftransport	C00101[e] --> C00101[c]
R_DASYNm_SC	0	Phospholipid Biosynthesis	2.7.7.41	TRUE	CDP-Diacylglycerolsynthetase,yeast-specific,mitochondrial	[m] : C00063 + C00080 + 0.01 C00416 <==> 0.01 cdpdag_sc + C00013
R_GLUDxi	1000	Glutamate Metabolism	1.4.1.2	FALSE	glutamatedehydrogenase(NAD)	[c] : C00025 + C00001 + C00003 --> C00026 + C00080 + C00004 + C01342
R_GALCTND	0	Alternate Carbon Metabolism	4.2.1.6	FALSE	galactonatedehydratase	[c] : C00880 --> C01216 + C00001
R_ASPKi	0	Alanine and Aspartate Metabolism	2.7.2.4	FALSE	aspartatekinase,irreversible	[c] : C00049 + C00002 --> C03082 + C00008
R_TRPTRS	0	Tyrosine, Tryptophan and Phenylalanine Metabolism	6.1.1.2	FALSE	Tryptophanyl-tRNAsynthetase	[c] : C00002 + C01652 + C00078 --> C00020 + C00013 + C03512
R_NDPK2n	0	Nucleotides	2.7.4.6	TRUE	nucleoside-diphosphatekinase(ATP:UDP),nuclear	[n] : C00002 + C00015 <==> C00008 + C00075
R_CBLAT_DELETE	0	Cofactor and Prosthetic Group Biosynthesis	2.5.1.17	TRUE	cob(I)alaminadenosyltransferase	[c] : C00002 + C00853 + C00001 <==> C00194 + C00009 + C00013
R_pnto_Rt	0	Transport Database	.	FALSE	pnto-Rtransport	C00864[e] --> C00864[c]
R_SRC_C14818_e	0.00380441	SourceFlux	.	FALSE	. source flux	C14818[b] --> C14818[e]
R_thymt	0	Transport Database	.	FALSE	thymtransport	C00178[e] --> C00178[c]
R_NACHEX19ly	0	Keratan Sulfate Degradation	3.2.1.52	FALSE	beta-N-acetylhexosaminidase,lysosomal	[l] : C00001 + ksi_deg34 --> C00140 + ksi_deg35
R_G5SD2	0	Arginine and Proline Metabolism	1.2.1.41	FALSE	glutamate-5-semialdehydedehydrogenase	[c] : C03287 + C00080 + C00004 --> C01165 + C00003 + C00009
R_CBPSn	0	Arginine and Proline Metabolism	6.3.5.5	FALSE	carbamoyl-phosphatesynthase(glutamine-hydrolysing),nuclear	[n] : 2 C00002 + C00064 + C00001 + C01353 --> 2 C00008 + C00169 + C00025 + 2 C00080 + C00009
R_DHAD1m	0	Valine, Leucine and Isoleucine Metabolism	4.2.1.9	FALSE	dihydroxy-aciddehydratase(2,3-dihydroxy-3-methylbutanoate),mitochondrial	[m] : C04039 --> C00141 + C00001
R_GLUDxm	0	Glutamate Metabolism	1.4.1.2	TRUE	glutamatedehydrogenase(NAD)(mitochondrial)	[m] : C00025 + C00001 + C00003 <==> C00026 + C00080 + C00004 + C01342
R_SRC_C00080_c	0	SourceFlux	.	FALSE	. source flux	C00080[b] --> C00080[c]
R_ECOAH6p	0	Fatty Acid Degradation	4.2.1.17	TRUE	3-hydroxyacyl-CoAdehydratase(3-hydroxytetradecanoyl-CoA),peroxisomal	[x] : C05260 <==> C00001 + C05273
R_NADS1	0	Cofactor and Prosthetic Group Biosynthesis	6.3.1.5	FALSE	NADsynthase(nh3)	[c] : C00002 + C00857 + C01342 --> C00020 + C00080 + C00003 + C00013
R_csnt	0	Transport Database	.	FALSE	csntransport	C00380[e] --> C00380[c]
R_AGMT	0	Arginine and Proline Metabolism	3.5.3.11	FALSE	agmatinase	[c] : C00179 + C00001 --> C00134 + C00086
R_PDHcm	0	Glycolysis/Gluconeogenesis	1.8.1.4	FALSE	pyruvatedehydrogenase(dihydrolipoamidedehydrogenase)	[m] : C00579 + C00003 --> C00080 + C15972 + C00004
R_PSERT	0.102158	Glycine, Serine, and Threonine Metabolism	2.6.1.52	FALSE	phosphoserinetransaminase	[c] : C03232 + C00025 --> C00026 + C01005
R_HACD6p	0	Fatty Acid Degradation	1.1.1.35	TRUE	3-Hydroxyacyl-CoAdehydrogenase(3-oxotetradecanoyl-CoA),peroxisomal	[x] : C05261 + C00080 + C00004 <==> C05260 + C00003
R_R07618	0	Citric Acid Cycle	1.8.1.4	TRUE	enzyme N6-(dihydrolipoyl)lysine:NAD+ oxidoreductase	[c] : C15973 + C00003 <==> C15972 + C00004 + C00080
R_PGLg	0	Pentose Phosphate Pathway	3.1.1.31	FALSE	6-phosphogluconolactonase,glycosomal	[x] : C01236 + C00001 --> C00345 + C00080
R_MALT	0	Starch and Sucrose Metabolism	3.2.1.20	FALSE	alpha-glucosidase	[c] : C00001 + C00208 --> 2 C00267
R_ILETAm	0	Valine, Leucine and Isoleucine Metabolism	2.6.1.42	TRUE	isoleucinetransaminase,mitochondrial	[m] : C00026 + C00407 <==> C03465 + C00025
R_IMPD	0.107588	Nucleotides	1.1.1.205	FALSE	IMPdehydrogenase	[c] : C00001 + C00130 + C00003 --> C00080 + C00004 + C00655
R_ADSL2	1000	IMP Biosynthesis	4.3.2.2	FALSE	adenylosuccinatelyase	[c] : C04823 --> C04677 + C00122
R_PRO1x	1000	Arginine and Proline Metabolism	1.5.1.2	FALSE	prolineoxidase(L-proline,NAD)	[c] : C00003 + C00148 --> C03912 + 2 C00080 + C00004
R_AGMTm	0	Arginine and Proline Metabolism	3.5.3.11	FALSE	agmatinase(m)	[m] : C00179 + C00001 --> C00134 + C00086
R_ht	0	Transport Database	.	FALSE	htransport	C00080[c] --> C00080[e]
R_DUTPDPm	0	Nucleotides	3.6.1.23	FALSE	dUTPdiphosphatase	[m] : C00460 + C00001 --> C00365 + C00080 + C00013
R_DHORTS	0	Pyrimidine Biosynthesis	3.5.2.3	TRUE	dihydroorotase	[c] : C00337 + C00001 <==> C00438 + C00080
R_MMSAD1m	0	Valine, Leucine and Isoleucine Metabolism	1.2.1.27	FALSE	methylmalonate-semialdehydedehydrogenase	[m] : C00349 + C00010 + C00003 --> C00011 + C00004 + C00100
R_DUTPDPn	0	Nucleotides	3.6.1.23	FALSE	dUTPdiphosphatase,nuclear	[n] : C00460 + C00001 --> C00365 + C00080 + C00013
R_ACONT	0	Citric Acid Cycle	4.2.1.3	TRUE	aconitase	[c] : C00158 <==> C00311
R_AMPTASECGe	0	Glutathione Metabolism	3.4.11.2	FALSE	alanylaminopeptidase(cys-gly)(e)	[e] : C01419 + C00001 --> C00097 + C00037
R_PPNDH	0	Tyrosine, Tryptophan and Phenylalanine Metabolism	4.2.1.51	FALSE	prephenatedehydratase	[c] : C00080 + C00254 --> C00011 + C00001 + C00166
R_DCTPD2	0	N - others	3.5.4.13	FALSE	dCTPdeaminase	[c] : C00063 + C00080 + C00001 --> C01342 + C00075
R_UAMAS	0	Cell Envelope Biosynthesis	6.3.2.8	FALSE	UDP-N-acetylmuramoyl-L-alaninesynthetase	[c] : C00041 + C00002 + C01050 --> C00008 + C00080 + C00009 + C01212
R_ASADi	0	Alanine and Aspartate Metabolism	1.2.1.11	FALSE	aspartate-semialdehydedehydrogenase,irreversible	[c] : C03082 + C00080 + C00005 --> C00441 + C00006 + C00009
R_ACACT1rm	-1000	Tryptophan Metabolism	2.3.1.9	TRUE	acetyl-CoAC-acetyltransferase,mitochondrial	[m] : 2 C00024 <==> C00332 + C00010
R_PUNP5	0	Purine Catabolism	2.4.2.1	TRUE	purine-nucleosidephosphorylase(Inosine)	[c] : C00294 + C00009 <==> C00262 + C00620
R_PUNP4	0	Purine Catabolism	2.4.2.1	TRUE	purine-nucleosidephosphorylase(Deoxyguanosine)	[c] : C00330 + C00009 <==> C00672 + C00242
R_FAOXC1811603m	0	Fatty Acid Oxidation	1.3.99.3	FALSE	Betaoxidationfattyacid	[m] : 5 C00010 + 4 C00016 + 5 C00001 + 5 C00003 + odecoa --> 5 C00024 + 4 C01352 + 5 C00080 + 5 C00004 + C01944
R_PUNP6	0	Purine Catabolism	2.4.2.1	TRUE	purine-nucleosidephosphorylase(Deoxyinosine)	[c] : C05512 + C00009 <==> C00672 + C00262
R_PDHe3	1000	Pyruvate Metabolism	1.8.1.4	FALSE	pyruvatedehydrogenase(dihydrolipoamidedehydrogenase)	[m] : C00579 + C00003 --> C00080 + C15972 + C00004
R_PDHe2	0	Pyruvate Metabolism	2.3.1.61	FALSE	pyruvatedehydrogenase(dihydrolipoamideS-acetyltransferase)	[m] : C16255 + C00010 + C00080 --> C00024 + C00579
R_PUNP3	0	Purine Catabolism	2.4.2.1	TRUE	purine-nucleosidephosphorylase(Guanosine)	[c] : C00387 + C00009 <==> C00242 + C00620
R_PUNP2	0	Purine Catabolism	2.4.2.1	TRUE	purine-nucleosidephosphorylase(Deoxyadenosine)	[c] : C00559 + C00009 <==> C00672 + C00147
R_SRC_C00175_c	0.00380441	SourceFlux	.	FALSE	. source flux	C00175[b] --> C00175[c]
R_SPODMe	0	ROS Detoxification	1.15.1.1	FALSE	superoxidedismutase,extracellular	[e] : 2 C00080 + 2 C00704 --> C00027 + C00007
R_ACACT6p	0	Fatty Acid Metabolism	2.3.1.16	FALSE	acetyl-CoAC-acetyltransferase(dodecanoyl),peroxisomal	[x] : C05261 + C00010 --> C00024 + ddcacoa
R_ACACT6r	0	.	2.3.1.16	TRUE	acetyl-CoAC-acyltransferase(dodecanoyl-CoA)(r)	[c] : C00024 + ddcacoa <==> C05261 + C00010
R_ILETRSm	0	Valine, Leucine and Isoleucine Metabolism	6.1.1.5	FALSE	isoleucyl-tRNAsynthetase,mitochondrial	[m] : C00002 + C00407 + C01644 --> C00020 + C03127 + C00013
R_G3PD2	0.257481	Alternate Carbon Metabolism	1.1.1.94	TRUE	glycerol-3-phosphatedehydrogenase(NADP)	[c] : C00623 + C00006 <==> C00111 + C00080 + C00005
R_MI4PP	0	Inositol Phosphate Metabolism	3.1.3.25	FALSE	myo-inositol4-phosphatase	[c] : C00001 + C03546 --> C00137 + C00009
R_TALA	-0.2	Pentose Phosphate Pathway	2.2.1.2	TRUE	transaldolase	[c] : C00118 + C05382 <==> C00279 + C05345
R_DGK2m	0	Nucleotides	2.7.4.8	TRUE	deoxyguanylatekinase(dGMP:dATP)(mitochondrial)	[m] : C00131 + C00362 <==> C00206 + C00361
R_C2M26DCOAHLx	0	Limonene and pinene Degradation	4.2.1.17	TRUE	cis-2-Methyl-5-isopropylhexa-2,5-dienoyl-CoAhydro-lyase(x)	[x] : c2m26dcoa + C00001 <==> 3h26dm5coa
R_SRC_C00070_e	0.00380441	SourceFlux	.	FALSE	. source flux	C00070[b] --> C00070[e]
R_UAMAGS	0	Cell Envelope Biosynthesis	6.3.2.9	FALSE	UDP-N-acetylmuramoyl-L-alanyl-D-glutamatesynthetase	[c] : C00002 + C00217 + C01212 --> C00008 + C00080 + C00009 + C00692
R_GALASE6ly	0	Keratan Sulfate Degradation	3.2.1.23	FALSE	beta-galactosidase,lysosomal	[l] : C00001 + ksi_deg14 --> C00124 + ksi_deg15
R_NDPK10m	0	Nucleotides	2.7.4.6	TRUE	nucleoside-diphosphatekinase(ATP:dIDP),mitochondrial	[m] : C00002 + C01344 <==> C00008 + C01345
R_NDPK10n	0	Nucleotides	2.7.4.6	TRUE	nucleoside-diphosphatekinase(ATP:dIDP),nuclear	[n] : C00002 + C01344 <==> C00008 + C01345
R_ATPS4m	0	Oxidative Phosphorylation	3.6.3.14	FALSE	ATPsynthase(fourprotonsforoneATP)	C00008[m] + 4 C00080[c] + C00009[m] --> C00002[m] + 3 C00080[m] + C00001[m]
R_ESC_C03688_c	0.00380441	EscapeFlux	.	FALSE	. escape flux	C03688[c] --> C03688[b]
R_DASYN	0	Glycerophospholipid Metabolism	2.7.7.41	TRUE	CTP:phosphatidate cytidyltransferase	[c] : C00063 + C00080 + 0.01 pa <==> 0.01 C00269 + C00013
R_SRC_C00076_e	0.00380441	SourceFlux	.	FALSE	. source flux	C00076[b] --> C00076[e]
R_retinolt	0	Transport Database	.	FALSE	retinoltransport	C00473[e] --> C00473[c]
R_fumt	0	Transport Database	.	TRUE	fumtransport	C00122[c] <==> C00122[e]
R_ATPS4r	0	Oxidative Phosphorylation	3.6.3.14	TRUE	ATPsynthase(fourprotonsforoneATP)	C00008[c] + 4 C00080[e] + C00009[c] <==> C00002[c] + 3 C00080[c] + C00001[c]
R_AKGDam	0	Citric Acid Cycle	1.2.4.2	TRUE	oxoglutaratedehydrogenase(lipoamide)	[m] : C00026 + C00080 + C15972 <==> C00011 + C16254
R_ARGSSr	-1000	Arginine and Proline Metabolism	6.3.4.5	TRUE	argininosuccinatesynthase,reversible	[c] : C00049 + C00002 + C00327 <==> C00020 + C03406 + C00080 + C00013
R_NDPK9n	0	Nucleotides	2.7.4.6	TRUE	nucleoside-diphosphatekinase(ATP:IDP),nuclear	[n] : C00002 + C00104 <==> C00008 + C00081
R_NADH2_DASH_u10m	0	Oxidative Phosphorylation	1.6.99.3	FALSE	NADHdehydrogenase,mitochondrial	5 C00080[m] + C00004[m] + q10[m] --> 4 C00080[c] + C00003[m] + q10h2[m]
R_FAOXC150m	0	Fatty Acid Oxidation	1.3.99.3	FALSE	Betaoxidationoflongchainfattyacid(oddchain)	[m] : 6 C00010 + 6 C00016 + 6 C00001 + 6 C00003 + ptdcacoa --> 6 C00024 + 6 C01352 + 6 C00080 + 6 C00004 + C00100
R_PRPNCOAHYDm	0	beta-Alanine Metabolism	4.2.1.17	FALSE	Propenoyl-CoAhydrolase(m)	[m] : C00001 + prpncoa --> 3hpcoa
R_CLPNSm_SC	0	Phospholipid Biosynthesis	2.7.8.5	FALSE	cardiolipinsynthase,yeast-specific,mitochondrial	[m] : 0.01 cdpdag_sc + 0.01 pg_sc --> 0.01 clpn_sc + C00055 + C00080
R_asn_Lt	0.114326	Transport Database	.	FALSE	asn-Ltransport	C00152[e] --> C00152[c]
R_GAPD	-0.2	Glycolysis/Gluconeogenesis	1.2.1.12	TRUE	glyceraldehyde-3-phosphatedehydrogenase	[c] : C00118 + C00003 + C00009 <==> C00236 + C00080 + C00004
R_PRPNCOAHYDx	0	beta-Alanine Metabolism	4.2.1.17	FALSE	Propenoyl-CoAhydrolase(x)	[x] : C00001 + prpncoa --> 3hpcoa
R_NACHEX8ly	0	Chondroitin Sulfate Degradation	3.2.1.52	FALSE	beta-N-acetylhexosaminidase,lysosomal	[l] : cs_e_deg2 + C00001 --> C01132 + cs_e_deg3
R_METAT	0.00380441	Methionine Metabolism	2.5.1.6	FALSE	methionineadenosyltransferase	[c] : C00002 + C00001 + C00073 --> C00019 + C00009 + C00013
R_NTPP9	0	Nucleotides	3.6.1.19	FALSE	Nucleosidetriphosphatepyrophosphorylase(itp)	[c] : C00001 + C00081 --> C00080 + C00130 + C00013
R_RNDR4	0	Nucleotides	1.17.4.1	FALSE	ribonucleoside-diphosphatereductase(UDP)	[c] : C00342 + C00015 --> C01346 + C00001 + C00343
R_FAOXC2452256x	0	Fatty Acid Oxidation, peroxisome	1.3.99.3	FALSE	Betaoxidationoflongchainfattyacid	[x] : C00010 + C00001 + C00003 + C00007 + tetpent6coa --> C00024 + dcsptn1coa + C00080 + C00027 + C00004
R_ORPT	0	Pyrimidine Biosynthesis	2.4.2.10	TRUE	orotatephosphoribosyltransferase	[c] : C01103 + C00013 <==> C00295 + C00119
R_RNDR3	0.00572261	Nucleotides	1.17.4.1	FALSE	ribonucleoside-diphosphatereductase(CDP)	[c] : C00112 + C00342 --> C00705 + C00001 + C00343
R_MDH	-999.867	Citric Acid Cycle	1.1.1.37	TRUE	malatedehydrogenase	[c] : C00711 + C00003 <==> C00080 + C00004 + C00036
R_SELCYSTGL	0	Selenoamino Acid Metabolism	4.4.1.1	FALSE	selanocystathionineg-Lyase	[c] : C00001 + selcyst --> C00109 + C01342 + C05688
R_ser_Lt	0	Transport Database	.	FALSE	ser-Ltransport	C00716[e] --> C00716[c]
R_GARFTi	1000	Purine and Pyrimidine Biosynthesis	2.1.2.2	FALSE	phosphoribosylglycinamideformyltransferase,irreversible	[c] : C00234 + C03838 --> C04376 + C00080 + C00101
R_COKECBESr	0	Alkaloid Biosynthesis II	3.1.1.1	FALSE	Carboxylesterase(cocaine)(er)	[r] : coke + C00001 --> C00180 + egme + C00080
R_PYK	999.036	Glycolysis/Gluconeogenesis	2.7.1.40	FALSE	pyruvatekinase	[c] : C00008 + C00080 + C00074 --> C00002 + C00022
R_NACHEX6ly	0	Chondroitin Sulfate Degradation	3.2.1.52	FALSE	beta-N-acetylhexosaminidase,lysosomal	[l] : cs_d_deg1 + C00001 --> C01132 + cs_d_deg2
R_CHORS	0	Tyrosine, Tryptophan and Phenylalanine Metabolism	4.2.3.5	FALSE	chorismatesynthase	[c] : C01269 --> C00251 + C00009
R_DDPGAm	0	Arginine and Proline Metabolism	4.1.2.14	TRUE	2-dehydro-3-deoxy-phosphogluconatealdolase,mitochondrial	[m] : C05946 <==> C00048 + C00022
R_ACGK	0	Arginine and Proline Metabolism	2.7.2.8	FALSE	acetylglutamatekinase	[c] : C00624 + C00002 --> C04133 + C00008
R_PGAMT	0	Cell Envelope Biosynthesis	5.4.2.10	TRUE	phosphoglucosaminemutase	[c] : C06156 <==> C00352
R_thmt	0	Transport Database	.	FALSE	thmtransport	C00378[e] --> C00378[c]
R_ACGS	0	Arginine and Proline Metabolism	2.3.1.1	FALSE	N-acetylglutamatesynthase	[c] : C00024 + C00025 --> C00624 + C00010 + C00080
R_FAOXC11	0	Fatty Acid Oxidation	1.3.99.3	FALSE	Betaoxidationoflongchainfattyacid	[m] : C00010 + dmnoncoa + C00001 + C00003 --> C00024 + dmhptcoa + C00080 + C00004
R_ATPPRT	0	Histidine Metabolism	2.4.2.17	FALSE	ATPphosphoribosyltransferase	[c] : C00002 + C00119 --> C00013 + C02739
R_EXCH_succ_c	0.299	ExchangeFlux	.	TRUE	. exchange flux	C00042[c] <==> C00042[b]
R_GLUK	0.4	Glycolysis/Gluconeogenesis	2.7.1.2	FALSE	Glucokinase	[c] : C00002 + C00267 --> C00008 + C01172 + C00080
R_PGSA_EC	0	Membrane Lipid Metabolism	2.7.8.5	TRUE	Phosphatidylglycerolsynthase(Ecoli)	[c] : 0.02 cdpdag_ec + C00623 <==> C00055 + C00080 + 0.02 pgp_ec
R_ABTAr	-1000	.	2.6.1.19	TRUE	4-aminobutyratetransaminase	[c] : C00334 + C00026 <==> C00025 + C00232
R_MALTly	0	Starch and Sucrose Metabolism	3.2.1.20	FALSE	alpha-glucosidase,lysosomal	[l] : C00001 + C00208 --> 2 C00267
R_ACONTm	0	Citric Acid Cycle	4.2.1.3	TRUE	Aconitatehydratase	[m] : C00158 <==> C00311
R_SRC_C00052_c	0.137326	SourceFlux	.	FALSE	. source flux	C00052[b] --> C00052[c]
R_EXCH_pi_e	-0.603091	ExchangeFlux	.	TRUE	. exchange flux	C00009[e] <==> C00009[b]
R_FUM	-999.908	Citric Acid Cycle	4.2.1.2	TRUE	fumarase	[c] : C00122 + C00001 <==> C00711
R_PTPATi	1000	Cofactor and Prosthetic Group Biosynthesis	2.7.7.3	FALSE	pantetheine-phosphateadenylyltransferase	[c] : C00002 + C00080 + C01134 --> C00882 + C00013
R_P5CRxm	0	Arginine and Proline Metabolism	1.5.1.2	FALSE	pyrroline-5-carboxylatereductase(m)	[m] : C03912 + 2 C00080 + C00004 --> C00003 + C00148
R_xyl_Dt	0	Transport Database	.	FALSE	xyl-Dtransport	C01394[e] --> C01394[c]
R_PPC	1000	Anaplerotic reactions	4.1.1.31	FALSE	phosphoenolpyruvatecarboxylase	[c] : C00011 + C00001 + C00074 --> C00080 + C00036 + C00009
R_GTPCI	0	Tetrahydrobiopterin	3.5.4.16	FALSE	GTPcyclohydrolaseI	[c] : C00044 + C00001 --> C04895 + C00058 + C00080
R_PFKg	0	Glycolysis/Gluconeogenesis	2.7.1.11	FALSE	phosphofructokinase,glycosome	[x] : C00002 + C05345 --> C00008 + C00354 + C00080
R_frut	0	Transport Database	.	FALSE	frutransport	C10906[e] --> C10906[c]
R_kt	0.00380441	Transport Database	.	FALSE	ktransport	C00238[e] --> C00238[c]
R_GALASE17ly	0	Keratan Sulfate Degradation	3.2.1.23	FALSE	beta-galactosidase,lysosomal	[l] : C00001 + ksii_core2_deg5 --> C00124 + ksii_core2_deg6
R_his_Lt	0.0451221	Transport Database	.	FALSE	his-Ltransport	C00135[e] --> C00135[c]
R_HKYNH	0	Tryptophan Metabolism	3.7.1.3	FALSE	3-Hydroxy-L-kynureninehydrolase	[c] : C00001 + C03227 --> C00632 + C00041
R_ALATRS	0	Alanine and Aspartate Metabolism	6.1.1.7	FALSE	Alanyl-tRNAsynthetase	[c] : C00041 + C00002 + C01635 --> C00886 + C00020 + C00013
R_ADSK	0	Nucleotides	2.7.1.25	FALSE	adenylyl-sulfatekinase	[c] : C00224 + C00002 --> C00008 + C00080 + C00053
R_G6PI	-1000	Glycolysis/Gluconeogenesis	5.3.1.9	TRUE	Glucose-6-phosphateisomerase	[c] : C00668 <==> C01172
R_RNDR4n	0	Nucleotide Salvage Pathway	1.17.4.1	FALSE	ribonucleoside-diphosphatereductase(UDP),nuclear	[n] : C00342 + C00015 --> C01346 + C00001 + C00343
R_ADSS	0.0924116	Nucleotides	6.3.4.4	FALSE	adenylosuccinatesynthase	[c] : C00049 + C00044 + C00130 --> C03794 + C00035 + 2 C00080 + C00009
R_hco3t	0	Transport Database	.	TRUE	hco3transport	C01353[c] <==> C01353[e]
R_VALTRSm	0	Valine, Leucine and Isoleucine Metabolism	6.1.1.9	FALSE	valyl-tRNAsynthetase,mitochondrial	[m] : C00002 + C01653 + C00183 --> C00020 + C00013 + C02554
R_SRC_C00003_e	0.00760883	SourceFlux	.	FALSE	. source flux	C00003[b] --> C00003[e]
R_ergstt	0	Transport Database	.	FALSE	ergsttransport	C01694[e] --> C01694[c]
R_succt	0	Transport Database	.	TRUE	succtransport	C00042[c] <==> C00042[e]
R_ACOTA	0	Arginine and Proline Metabolism	2.6.1.11	TRUE	acetylornithinetransaminase	[c] : C00437 + C00026 <==> C01250 + C00025
R_rib_Dt	0	Transport Database	.	FALSE	rib-Dtransport	C00121[e] --> C00121[c]
R_uratet	0	Transport Database	.	FALSE	uratetransport	C00366[e] --> C00366[c]
R_TRE6PS	0	Alternate Carbon Metabolism	2.4.1.15	FALSE	alpha,alpha-trehalose-phosphatesynthase(UDP-forming)	[c] : C00668 + C00029 --> C00080 + C00689 + C00015
R_EXCH_C01342_e	-1000	ExchangeFlux	.	TRUE	. exchange flux	C01342[e] <==> C01342[b]
R_DHQD	-1000	Tyrosine, Tryptophan and Phenylalanine Metabolism	4.2.1.10	TRUE	3-dehydroquinatedehydratase	[c] : C00944 <==> C02637 + C00001
R_ESC_C00711_c	0	EscapeFlux	.	FALSE	. escape flux	C00711[c] --> C00711[b]
R_FAOXC2442246x	0	Fatty Acid Oxidation, peroxisome	1.3.99.3	FALSE	Betaoxidationoflongchainfattyacid	[x] : C00010 + C00001 + C00003 + C00007 + tettet6coa --> C00024 + adrncoa + C00080 + C00027 + C00004
R_CPC6R	0	Vitamins and Cofactor Biosynthesis	1.3.1.54	FALSE	precorrin-6Areductase	[c] : C11542 + C00080 + C00005 --> C11543 + C00006
R_MOHMT	0	Cofactor and Prosthetic Group Biosynthesis	2.1.2.11	FALSE	3-methyl-2-oxobutanoatehydroxymethyltransferase	[c] : C00141 + C00001 + C00143 --> C00966 + C00101
R_PPAg	0	Oxidative phosphorylation	3.6.1.1	FALSE	inorganicdiphosphatase	[x] : C00001 + C00013 --> C00080 + 2 C00009
R_ESC_C00080_e	0	EscapeFlux	.	FALSE	. escape flux	C00080[e] --> C00080[b]
R_ACACT5p	0	Fatty Acid Metabolism	2.3.1.16	FALSE	acetyl-CoAC-acyltransferase(decanoyl-CoA),peroxisomal	[x] : C05263 + C00010 --> C00024 + dcacoa
R_SRC_C00034_e	0.00380441	SourceFlux	.	FALSE	. source flux	C00034[b] --> C00034[e]
R_ACACT5r	0	.	2.3.1.16	TRUE	acetyl-CoAC-acyltransferase(decanoyl-CoA)(r)	[c] : C00024 + dcacoa <==> C05263 + C00010
R_PPAm	0	Oxidative Phosphorylation	3.6.1.1	FALSE	inorganicdiphosphatase	[m] : C00001 + C00013 --> C00080 + 2 C00009
R_PPAn	0	Miscellaneous	3.6.1.1	FALSE	inorganicdiphosphatase,nuclear	[n] : C00001 + C00013 --> C00080 + 2 C00009
R_HACD1	0	.	1.1.1.35	TRUE	3-hydroxyacyl-CoAdehydrogenase(acetoacetyl-CoA)	[c] : C00332 + C00080 + C00004 <==> 3hbcoa + C00003
R_4abzt	0	Transport Database	.	FALSE	4abztransport	C00568[e] --> C00568[c]
R_ARGTRS	0	Arginine and Proline Metabolism	6.1.1.19	FALSE	Arginyl-tRNAsynthetase	[c] : C00062 + C00002 + C01636 --> C00020 + C02163 + C00013
R_GTPDPK	0	Purine and Pyrimidine Biosynthesis	2.7.6.5	FALSE	GTPdiphosphokinase	[c] : C00002 + C00044 --> C00020 + C04494 + C00080
R_NABTNO	0	Arginine and Proline Metabolism	1.2.1.3	FALSE	N4-Acetylaminobutanal:NAD+oxidoreductase	[c] : C00001 + C05936 + C00003 --> C02946 + 2 C00080 + C00004
R_ACGKm	0	Arginine and Proline Metabolism	2.7.2.8	FALSE	acetylglutamatekinase,mitochondrial	[m] : C00624 + C00002 --> C04133 + C00008
R_PUNP7	0	Nucleotides	2.4.2.1	TRUE	purine-nucleosidephosphorylase(Xanthosine)	[c] : C00009 + C01762 <==> C00620 + C00385
R_GHMT3m	0	Lysine Metabolism	2.1.2.1	FALSE	glycinehydroxymethyltransferase,mitochondrial	[m] : 3htmelys + C00080 --> 4tmeabut + C00037
R_CYOO6m	0	Oxidative Phosphorylation	1.9.3.1	FALSE	cytochromecoxidase,mitochondrial	4 C01071[m] + 10 C00080[m] + C00007[m] --> 4 C01070[m] + 2 C00001[m] + 6 C00080[c]
R_ECOAH11p	0	Fatty Acid Degradation	4.2.1.17	TRUE	3-hydroxyacyl-CoAdehydratase(3-hydroxyhexacosyl-CoA),peroxisomal	[x] : C00001 + hxc2coa <==> 3hxccoa
R_h2ot	4.0417	Transport Database	.	TRUE	h2otransport	C00001[c] <==> C00001[e]
R_PUNP1	0	Nucleotides	2.4.2.1	TRUE	purine-nucleosidephosphorylase(Adenosine)	[c] : C00212 + C00009 <==> C00147 + C00620
R_PSERDg_SC	0	Phospholipid Biosynthesis	4.1.1.65	FALSE	phosphatidylserinedecarboxylase,yeast-specific,Golgi	[g] : C00080 + 0.01 ps_sc --> C00011 + 0.01 pe_sc
R_SRC_C00152_e	0.114326	SourceFlux	.	FALSE	. source flux	C00152[b] --> C00152[e]
R_fe3t	0.00380441	Transport Database	.	FALSE	fe3transport	C14819[e] --> C14819[c]
R_ESC_C00080_c	0	EscapeFlux	.	FALSE	. escape flux	C00080[c] --> C00080[b]
R_MMM2	0	Alternate Carbon Metabolism	5.4.99.2	FALSE	Methylmalonyl-CoAmutase	[c] : C00091 --> C01213
R_PPA2	0	Others	3.6.1.1	FALSE	inorganictriphosphatase	[c] : C00001 + C00536 --> C00080 + C00009 + C00013
R_LYSTRSm	0	Threonine and Lysine Metabolism	6.1.1.6	FALSE	Lysyl-tRNAsynthetase,mitochondrial	[m] : C00002 + C00047 + C01646 --> C00020 + C01646 + C00013
R_CATm	0	ROS Detoxification	1.11.1.6	FALSE	catalase	[m] : 2 C00027 --> 2 C00001 + C00007
R_ATPS3v	0	Oxidative Phosphorylation	3.6.3.14	FALSE	ATPsynthase,vacuole	C00008[v] + 3 C00080[c] + C00009[v] --> C00002[v] + 2 C00080[v] + C00001[v]
R_PAPPT3	0	Cell Envelope Biosynthesis	2.7.8.13	FALSE	phospho-N-acetylmuramoyl-pentapeptide-transferase(meso-2,6-diaminopimelate)	[c] : C17556 + C04882 --> C05897 + C00105
R_FAOXC2252053x	0	Fatty Acid Oxidation, peroxisome	1.3.99.3	FALSE	Betaoxidationoflongchainfattyacid	[x] : C00010 + dcsptn1coa + C00001 + C00003 + C00007 --> C00024 + C00080 + C00027 + C00004 + tmndnccoa
R_ADK4m	-1000	Nucleotide Salvage Pathway	2.7.4.3	TRUE	adentylatekinase(ITP),mitochondrial	[m] : C00020 + C00081 <==> C00008 + C00104
R_ACOAD2	0	Fatty Acid Degradation	1.3.99.3	TRUE	acyl-CoAdehydrogenase(hexanoyl-CoA)	[c] : C00080 + C05271 + C00004 <==> C05270 + C00003
R_ACACT2r	0	Fatty Acid Degradation	2.3.1.16	TRUE	acetyl-CoAC-acyltransferase(butanoyl-CoA)(r)	[c] : C00024 + C00136 <==> C05269 + C00010
R_tcyntt	0	Transport Database	.	FALSE	tcynttransport	C01755[e] --> C01755[c]
R_FAOXC2242046m	0	Fatty Acid Oxidation	1.3.99.3	FALSE	Betaoxidationoflongchainfattyacid	[m] : adrncoa + C00010 + C00016 + C00001 + C00003 --> C00024 + arachdcoa + C01352 + C00080 + C00004
R_pydxnt	0	Transport Database	.	FALSE	pydxntransport	C00314[e] --> C00314[c]
R_asp_Lt	0	Transport Database	.	FALSE	asp-Ltransport	C00049[e] --> C00049[c]
R_CYOOm	0	Oxidative Phosphorylation	1.9.3.1	FALSE	cytochromecoxidase,mitochondrial	4 C01071[m] + 6 C00080[m] + C00007[m] --> 4 C01070[m] + 6 C00080[c] + 2 C00001[m]
R_ATPS3m	0	Oxidative Phosphorylation	3.6.3.14	FALSE	ATPsynthase,mitochondrial	C00008[m] + 3 C00080[c] + C00009[m] --> C00002[m] + 2 C00080[m] + C00001[m]
R_UPP3MT	0	Cofactor and Prosthetic Group Biosynthesis	2.1.1.107	FALSE	uroporphyrinogenmethyltransferase	[c] : 2 C00019 + C01051 --> 2 C00021 + dscl + C00080
R_THRS	0.120156	Glycine, Serine, and Threonine Metabolism	4.2.3.1	FALSE	threoninesynthase	[c] : C00001 + C01102 --> C00009 + C00188
R_R04949	0	.	3.2.1.21	TRUE	Cyanoglycoside glucohydrolase	[c] : C05713 + C00001 <==> C05712 + C00267
R_NDPK8m	0	Nucleotides	2.7.4.6	TRUE	nucleoside-diphosphatekinase(ATP:dADP),mitochondrial	[m] : C00002 + C00206 <==> C00008 + C00131
R_NDPK8n	0	Nucleotides	2.7.4.6	TRUE	nucleoside-diphosphatekinase(ATP:dADP),nuclear	[n] : C00002 + C00206 <==> C00008 + C00131
R_P5CR	1000	Urea cycle/amino group Metabolism	1.5.1.2	FALSE	pyrroline-5-carboxylatereductase	[c] : C03912 + 2 C00080 + C00005 --> C00006 + C00148
R_leu_Lt	0.213696	Transport Database	.	FALSE	leu-Ltransport	C00123[e] --> C00123[c]
R_KARA1	1000	Valine, Leucine and Isoleucine Metabolism	1.1.1.86	TRUE	ketol-acidreductoisomerase(2,3-dihydroxy-3-methylbutanoate)	[c] : C04039 + C00006 <==> C06010 + C00080 + C00005
R_FAOXC246226x	0	Fatty Acid Oxidation, peroxisome	1.3.99.3	FALSE	Betaoxidationoflongchainfattyacid	[x] : C00010 + C00001 + C00003 + C00007 + tethex3coa --> C00024 + c226coa + C00080 + C00027 + C00004
R_KARA2	-1000	Valine, Leucine and Isoleucine Metabolism	1.1.1.86	TRUE	ketol-acidreductoisomerase(2-Acetolactate)	[c] : C00659 + C00080 + C00005 <==> C04104 + C00006
R_GLUKg	0	Glycolysis/Gluconeogenesis	2.7.1.2	FALSE	Glucokinase	[x] : C00002 + C00221 --> C00008 + C01172 + C00080
R_G3PD1	-0.257481	Glycerophospholipid Metabolism	1.1.1.94	TRUE	glycerol-3-phosphatedehydrogenase(NAD)	[c] : C00623 + C00003 <==> C00111 + C00080 + C00004
R_PNTKm	0	CoA Biosynthesis	2.7.1.33	FALSE	pantothenatekinase(mitochondrial)	[m] : C00002 + C00864 --> C03492 + C00008 + C00080
R_PYAM5PO	1000	Cofactor and Prosthetic Group Biosynthesis	1.4.3.5	FALSE	pyridoxamine5'-phosphateoxidase	[c] : C00001 + C00007 + C00647 --> C00027 + C01342 + C00018
R_FAOXC18280m	0	Fatty Acid Oxidation	1.3.99.3	FALSE	Betaoxidationoffattyacid	[m] : 5 C00010 + 3 C00016 + 5 C00001 + lneldccoa + 5 C00003 --> 5 C00024 + 3 C01352 + 5 C00080 + 5 C00004 + C01944
R_PSDm_hs	0	Glycerophospholipid Metabolism	4.1.1.65	FALSE	Phosphatidylserinedecarboxylase	[m] : C00080 + ps_hs --> C00011 + pe_hs
R_ADAe	0	Nucleotides	3.5.4.4	FALSE	Adenosinedeaminase,extracellular	[e] : C00212 + C00080 + C00001 --> C00294 + C01342
R_GALASE11ly	0	Keratan Sulfate Degradation	3.2.1.23	FALSE	beta-galactosidase,lysosomal	[l] : C00001 + ksi_deg29 --> C00124 + ksi_deg30
R_FAOXC204184m	0	Fatty Acid Oxidation	1.3.99.3	FALSE	Betaoxidationfattyacid	[m] : C00010 + eicostetcoa + C00016 + C00001 + C00003 --> C00024 + C01352 + C00080 + C00004 + strdnccoa
R_cholt	0	Transport Database	.	FALSE	choltransport	C00114[e] --> C00114[c]
R_PGI3	1000	Glycolysis/Gluconeogenesis	5.3.1.9	TRUE	glucose-6-phosphateisomerase,glycosome	[x] : g6p-a <==> C01172
R_PGI2	1000	Glycolysis/Gluconeogenesis	5.3.1.9	TRUE	glucose-6-phosphateisomerase,glycosome	[x] : C01172 <==> C05345
R_PGI1	-1000	Glycolysis/Gluconeogenesis	5.3.1.9	TRUE	glucose-6-phosphateisomerase,glycosome	[x] : g6p-a <==> C05345
R_G6PDHg	0	Pentose Phosphate Pathway	1.1.1.49	FALSE	glucose-6-phosphatedehydrogenase,glycosomal	[x] : C01172 + C00006 --> C01236 + C00080 + C00005
R_FAOXC2252053m	0	Fatty Acid Oxidation	1.3.99.3	FALSE	Betaoxidationoflongchainfattyacid	[m] : C00010 + dcsptn1coa + C00001 + C00003 + C00007 --> C00024 + C00080 + C00027 + C00004 + tmndnccoa
R_GALU	-0.137326	Galactose Metabolism	2.7.7.9	TRUE	UTP-glucose-1-phosphateuridylyltransferase	[c] : C00103 + C00080 + C00075 <==> C00013 + C00029
R_SRC_C00009_e	0	SourceFlux	.	FALSE	. source flux	C00009[b] --> C00009[e]
R_lac_Lt	0	Transport Database	.	TRUE	lac-Ltransport	C00186[c] <==> C00186[e]
R_EXCH_C00001_e	-995.958	ExchangeFlux	.	TRUE	. exchange flux	C00001[e] <==> C00001[b]
R_NNATm	0	NAD Metabolism	2.7.7.18	FALSE	nicotinate-nucleotideadenylyltransferase,mitochondrial	[m] : C00002 + C00080 + C01185 --> C00857 + C00013
R_met_Lt	0.0765574	Transport Database	.	FALSE	met-Ltransport	C00073[e] --> C00073[c]
R_ACOTAim	0	Arginine and Proline Metabolism	2.6.1.11	FALSE	acteylornithinetransaminase,irreversible,mitochondrial	[m] : C01250 + C00025 --> C00437 + C00026
R_nmnt	0	Transport Database	.	FALSE	nmntransport	C00455[e] --> C00455[c]
R_DAPDC	0	Threonine and Lysine Metabolism	4.1.1.20	FALSE	diaminopimelatedecarboxylase	[c] : C00680 + C00080 --> C00011 + C00047
R_lys_Lt	0.16249	Transport Database	.	FALSE	lys-Ltransport	C00047[e] --> C00047[c]
R_EXCH_gcald_c	0	ExchangeFlux	.	TRUE	. exchange flux	C00266[c] <==> C00266[b]
R_LEUTRS	0	Valine, Leucine and Isoleucine Metabolism	6.1.1.4	FALSE	Leucyl-tRNAsynthetase	[c] : C00002 + C00123 + C01645 --> C00020 + C02047 + C00013
R_PSERDv_SC	0	Phospholipid Biosynthesis	4.1.1.65	FALSE	phosphatidylserinedecarboxylase,yeast-specific,vacuolar	[v] : C00080 + 0.01 ps_sc --> C00011 + 0.01 pe_sc
R_IGPDH	0	Histidine Metabolism	4.2.1.19	FALSE	imidazoleglycerol-phosphatedehydratase	[c] : C04666 --> C00001 + C01267
R_GK1	1000	Nucleotides	2.7.4.8	TRUE	guanylatekinase(GMP:ATP)	[c] : C00002 + C00144 <==> C00008 + C00035
R_GK2	-999.892	Purine and Pyrimidine Biosynthesis	2.7.4.8	TRUE	guanylatekinase(GMP:dATP)	[c] : C00131 + C00144 <==> C00206 + C00035
R_APAT2rm	0	beta-Alanine Metabolism	2.6.1.19	TRUE	3-Aminopropanoate:2-oxoglutarateaminotransferase(m)	[m] : C00026 + C00099 <==> C00025 + C00222
R_GLYTRS	0	Glycine and Serine Metabolism	6.1.1.14	FALSE	Glycyl-tRNAsynthetase	[c] : C00002 + C00037 + C01642 --> C00020 + C02412 + C00013
R_FAOXC16080m	0	Fatty Acid Oxidation	1.3.99.3	FALSE	Betaoxidationoflongchainfattyacid	[m] : 4 C00010 + 4 C00016 + 4 C00001 + 4 C00003 + C00154 --> 4 C00024 + 4 C01352 + 4 C00080 + 4 C00004 + C01944
R_ECOAH5	0	.	4.2.1.17	TRUE	3-hydroxyacyl-CoAdehydratase(3-hydroxydodecanoyl-CoA)	[c] : C05262 <==> dd2coa + C00001
R_ECOAH4	0	Fatty Acid Degradation	4.2.1.17	TRUE	3-hydroxyacyl-CoAdehydratase(3-hydroxydecanoyl-CoA)	[c] : 3hdcoa <==> C05275 + C00001
R_ECOAH7	0	Fatty Acid Degradation	4.2.1.17	TRUE	3-hydroxyacyl-CoAdehydratase(3-hydroxyhexadecanoyl-CoA)	[c] : C05258 <==> C00001 + C05272
R_ECOAH6	0	Fatty Acid Degradation	4.2.1.17	TRUE	3-hydroxyacyl-CoAdehydratase(3-hydroxytetradecanoyl-CoA)	[c] : C05260 <==> C00001 + C05273
R_G6PI2	0	Glycolysis/Gluconeogenesis	5.3.1.9	TRUE	Glucose-6-phosphateisomerase	[c] : C01172 <==> f6p-b
R_AGDC_r	-1000	Carbohydrate Metabolism	3.5.1.25	TRUE	N-acetylglucosamine-6-phosphatedeacetylase(reversible)	[c] : C00357 + C00001 <==> C00033 + C00352
R_ECOAH3	0	Fatty Acid Degradation	4.2.1.17	TRUE	3-hydroxyacyl-CoAdehydratase(3-hydroxyoctanoyl-CoA)	[c] : C05266 <==> C00001 + C05276
R_ADSL1	1000	Nucleotides	4.3.2.2	FALSE	adenylosuccinatelyase	[c] : C03794 --> C00020 + C00122
R_FAOXC16080x	0	Fatty Acid Oxidation, peroxisome	1.3.99.3	FALSE	Betaoxidationoflongchainfattyacid	[x] : 4 C00010 + 4 C00001 + 4 C00003 + 4 C00007 + C00154 --> 4 C00024 + 4 C00080 + 4 C00027 + 4 C00004 + C01944
R_SRC_C00082_e	0.0654016	SourceFlux	.	FALSE	. source flux	C00082[b] --> C00082[e]
R_THRD_Lm	0	Threonine and Lysine Metabolism	4.3.1.19	FALSE	L-threoninedeaminase,mitochondrial	[m] : C00188 --> C00109 + C01342
R_DHORD	1000	Purine and Pyrimidine Biosynthesis	1.3.3.1	TRUE	dihydooroticaciddehydrogenase	[c] : C00337 + C00007 <==> C00027 + C00295
R_FUMg	0	Glycolysis/Gluconeogenesis	4.2.1.2	TRUE	fumarase,glycosome	[x] : C00122 + C00001 <==> C00711
R_CATp	0	Miscellaneous	1.11.1.6	FALSE	catalaseA,peroxisomal	[x] : 2 C00027 --> 2 C00001 + C00007
R_OHPBAT	0	Cofactor and Prosthetic Group Biosynthesis	2.6.1.52	TRUE	O-Phospho-4-hydroxy-L-threonine:2-oxoglutarateaminotransferase	[c] : C00025 + C06054 <==> C00026 + C06055
R_HACD9m	0	Valine, Leucine and Isoleucine Metabolism	1.1.1.35	TRUE	3-hydroxyacyl-CoAdehydrogenase(2-Methylacetoacetyl-CoA),mitochondrial	[m] : C04405 + C00003 <==> C03344 + C00080 + C00004
R_orott	0	Transport Database	.	TRUE	orottransport	C00295[c] <==> C00295[e]
R_FUMm	0	Citric Acid Cycle	4.2.1.2	TRUE	fumarase,mitochondrial	[m] : C00122 + C00001 <==> C00711
R_C2M26DCOAHLm	0	Limonene and pinene Degradation	4.2.1.17	TRUE	cis-2-Methyl-5-isopropylhexa-2,5-dienoyl-CoAhydro-lyase(m)	[m] : c2m26dcoa + C00001 <==> 3h26dm5coa
R_NDPK6n	0	Nucleotides	2.7.4.6	TRUE	nucleoside-diphosphatekinase(ATP:dUDP),nuclear	[n] : C00002 + C01346 <==> C00008 + C00460
R_RPEg	0	Pentose Phosphate Pathway	5.1.3.1	TRUE	ribulose5-phosphate3-epimerase,glycosomal	[x] : C00199 <==> C00231
R_lctst	0	Transport Database	.	FALSE	lctstransport	C00243[e] --> C00243[c]
R_NDPK6m	0	Nucleotides	2.7.4.6	TRUE	nucleoside-diphosphatekinase(ATP:dUDP),mitochondrial	[m] : C00002 + C01346 <==> C00008 + C00460
R_PGIg	0	Glycolysis/Gluconeogenesis	5.3.1.9	TRUE	glucose-6-phosphateisomerase,glycosome	[x] : C00668 <==> C05345
R_ECOAH5p	0	Fatty Acid Degradation	4.2.1.17	TRUE	3-hydroxyacyl-CoAdehydratase(3-hydroxydodecanoyl-CoA),peroxisomal	[x] : C05262 <==> dd2coa + C00001
R_R02736	-999.6	Glutathione metabolism	1.1.1.49	TRUE	beta-D-Glucose-6-phosphate:NADP+ 1-oxoreductase	[c] : C01172 + C00006 <==> C01236 + C00005 + C00080
R_arab_Dt	0	Transport Database	.	FALSE	arab-Dtransport	C00216[e] --> C00216[c]
R_ECOAH1	0	.	4.2.1.17	TRUE	3-hydroxyacyl-CoAdehydratase(3-hydroxybutanoyl-CoA)	[c] : 3hbcoa <==> b2coa + C00001
R_fort	0	Transport Database	.	FALSE	fortransport	C00058[c] --> C00058[e]
R_PHETRSm	0	Tyrosine, Tryptophan and Phenylalanine Metabolism	6.1.1.20	FALSE	phenylalanyl-tRNAsynthetase,mitochondrial	[m] : C00002 + C00079 + C01648 --> C00020 + C03511 + C00013
R_DOLPMT_L	0	N-Glycan Biosynthesis	2.4.1.83	FALSE	Dolichyl-phosphateD-mannosyltransferase(liver)	[c] : 0.1 dolp_l + C00096 --> 0.1 dolmanp_l + C00035
R_NACHEX10ly	0	Keratan Sulfate Degradation	3.2.1.52	FALSE	beta-N-acetylhexosaminidase,lysosomal	[l] : 2 C00001 + ksi_deg7 --> 2 C00140 + ksi_deg8
R_ACSm	0	Glycolysis/Gluconeogenesis	6.2.1.1	FALSE	acetyl-CoAsynthetase	[m] : C00033 + C00002 + C00010 --> C00024 + C00020 + C00013
R_GLUTRSm	0	Glutamine Metabolism	6.1.1.17	FALSE	glutamyl-tRNAsynthetase,mitochondrial	[m] : C00002 + C00025 + C01641 --> C00020 + C02987 + C00013
R_PEPCKm	0	Glycolysis/Gluconeogenesis	4.1.1.32	FALSE	Phosphoenolpyruvatecarboxykinase(GTP)	[m] : C00044 + C00036 --> C00011 + C00035 + C00074
R_mobdt	0	Transport Database	.	FALSE	mobdtransport	C06232[e] --> C06232[c]
R_inst	0	Transport Database	.	FALSE	instransport	C00294[e] --> C00294[c]
R_GCCa	0	.	1.4.4.2	FALSE	glycine-cleavagecomplex	[c] : C00037 + C00080 + C02051 --> C01242 + C00011
R_GCCb	0	.	2.1.2.10	FALSE	glycinecleavagecomplex	[c] : C01242 + C00101 --> C02972 + C00143 + C01342
R_GCCc	0	Glycine and Serine Metabolism	1.8.1.4	FALSE	glycine-cleavagecomplex	[c] : C02972 + C00003 --> C00080 + C02051 + C00004
R_AMID3	0	Tyrosine, Tryptophan and Phenylalanine Metabolism	3.5.1.4	FALSE	amidase	[c] : C00001 + C02693 --> C00954 + C01342
R_GCCcm	0	Glycine, Serine, and Threonine Metabolism	1.8.1.4	TRUE	glycine-cleavagecomplex(lipoylprotein),mitochondrial	[m] : C02972 + C00003 <==> C00080 + C02051 + C00004
R_DOLPMT_U	0	N-Glycan Biosynthesis	2.4.1.83	FALSE	Dolichyl-phosphateD-mannosyltransferase(uterus)	[c] : 0.1 dolp_u + C00096 --> 0.1 dolmanp_u + C00035
R_AIRCr	0	IMP Biosynthesis	4.1.1.21	TRUE	phosphoribosylaminoimidazolecarboxylase	[c] : C03373 + C00011 <==> C04751 + C00080
R_AMID4	0	Others	3.5.1.4	FALSE	amidase	[c] : C06244 + C00001 --> C00033 + C01342
R_BETALDHy	0	Glycine, Serine, and Threonine Metabolism	1.2.1.8	FALSE	betaine-aldehydedehydrogenase	[c] : C00576 + C00001 + C00006 --> C00719 + 2 C00080 + C00005
R_PPCOACm	0	Valine, Leucine and Isoleucine Metabolism	6.4.1.3	FALSE	Propionyl-CoAcarboxylase,mitochondrial	[m] : C00002 + C01353 + C00100 --> C00008 + C00080 + C00683 + C00009
R_nadt	0.00760883	Transport Database	.	FALSE	nadtransport	C00003[e] --> C00003[c]
R_FAOXC140	0	Fatty Acid Oxidation	1.3.99.3	FALSE	Betaoxidationoflongchainfattyacid	[m] : 6 C00010 + 6 C00016 + 6 C00001 + 6 C00003 + C02593 --> 7 C00024 + 6 C01352 + 6 C00080 + 6 C00004
R_thymdt	0	Transport Database	.	FALSE	thymdtransport	C00214[e] --> C00214[c]
R_ACACT1m	1000	Fatty Acid Biosynthesis	2.3.1.9	FALSE	acetyl-CoAC-acetyltransferase,mitochondrial	[m] : 2 C00024 --> C00332 + C00010
R_SRC_C00185_e	0.2	SourceFlux	.	FALSE	. source flux	C00185[b] --> C00185[e]
R_FTHFD	0	Folate Metabolism	3.5.1.10	FALSE	formyltetrahydrofolatedeformylase	[c] : C00234 + C00001 --> C00058 + C00080 + C00101
R_NACHEX18ly	0	Keratan Sulfate Degradation	3.2.1.52	FALSE	beta-N-acetylhexosaminidase,lysosomal	[l] : C00001 + ksi_deg31 --> C00140 + ksi_deg32
R_mal_Lt	0	Transport Database	.	TRUE	mal-Ltransport	C00711[c] <==> C00711[e]
R_ESC_C00011_e	0	EscapeFlux	.	FALSE	. escape flux	C00011[e] --> C00011[b]
R_VALTRS	0	Valine, Leucine and Isoleucine Metabolism	6.1.1.9	FALSE	Valyl-tRNAsynthetase	[c] : C00002 + C01653 + C00183 --> C00020 + C00013 + C02554
R_AMPTASECG	0	Glutathione Metabolism	3.4.11.2	FALSE	alanylaminopeptidase(cys-gly)	[c] : C01419 + C00001 --> C00097 + C00037
R_METS	0	Methionine Metabolism	2.1.1.13	FALSE	methioninesynthase	[c] : C00440 + C05330 --> C00080 + C00073 + C00101
R_ACACT1r	-1000	Tryptophan Metabolism	2.3.1.9	TRUE	acetyl-CoAC-acetyltransferase	[c] : 2 C00024 <==> C00332 + C00010
R_SRC_C00183_e	0.200514	SourceFlux	.	FALSE	. source flux	C00183[b] --> C00183[e]
R_cu2t	0.00380441	Transport Database	.	FALSE	cu2transport	C00070[e] --> C00070[c]
R_METTRS	0	Methionine Metabolism	6.1.1.10	FALSE	Methionyl-tRNAsynthetase	[c] : C00002 + C00073 + C01647 --> C00020 + C02430 + C00013
R_so4t	0.00380441	Transport Database	.	FALSE	so4transport	C00059[e] --> C00059[c]
R_PDHam1m	0	Pyruvate Metabolism	1.2.4.2	TRUE	pyruvatedehydrogenase(lipoamide)	[m] : C00022 + C00068 <==> 2ahethmpp + C00011
R_SUCOAS	-500.024	Citric Acid Cycle	6.2.1.5	TRUE	succinyl-CoAsynthetase(ADP-forming)	[c] : C00002 + C00010 + C00042 <==> C00008 + C00009 + C00091
R_ASPCTn	0	Purine and Pyrimidine Biosynthesis	2.1.3.2	FALSE	aspartatecarbamoyltransferase,nuclear	[n] : C00049 + C00169 --> C00438 + C00080 + C00009
R_BG_CELLB_	0.2	.	.	FALSE	.	[c] : C00185 + C00001 --> 2 C00267
R_ALAR	-1000	Alanine and Aspartate Metabolism	5.1.1.1	TRUE	alanineracemase	[c] : C00041 <==> C00133
R_UAAGDS	0	Cell Envelope Biosynthesis	6.3.2.13	FALSE	UDP-N-acetylmuramoyl-L-alanyl-D-glutamyl-meso-2,6-diaminopimelatesynthetase	[c] : C00680 + C00002 + C00692 --> C00008 + C00080 + C00009 + C04877
R_PSP_L	0.102158	Glycine, Serine, and Threonine Metabolism	3.1.3.3	FALSE	phosphoserinephosphatase(L-serine)	[c] : C00001 + C01005 --> C00009 + C00716
R_GLYCK2	0	Glyoxylate and Dicarboxylate Metabolism	2.7.1.31	FALSE	glyceratekinase	[c] : C00002 + C00258 --> C00631 + C00008 + C00080
R_ICDHyr	-1000	Citric Acid Cycle	1.1.1.42	TRUE	isocitratedehydrogenase(NADP)	[c] : C00311 + C00006 <==> C00026 + C00011 + C00005
R_ICDHyp	0	Citric Acid Cycle	1.1.1.42	FALSE	Isocitratedehydrogenase(NADP+)	[x] : C00311 + C00006 --> C00026 + C00011 + C00005
R_PYLALDOX	0	Limonene and pinene Degradation	1.2.1.3	FALSE	Perillylaldehyde:NAD+oxidoreductase	[c] : C00001 + C00003 + pylald --> 2 C00080 + C00004 + peracd
R_ICDHym	1000	Citric Acid Cycle	1.1.1.42	FALSE	Isocitratedehydrogenase(NADP+)	[m] : C00311 + C00006 --> C00026 + C00011 + C00005
R_ASPCTr	0	Pyrimidine Biosynthesis	2.1.3.2	TRUE	aspartatecarbamoyltransferase(reversible)	[c] : C00049 + C00169 <==> C00438 + C00080 + C00009
R_NADKm	0	NAD Biosynthesis	2.7.1.23	FALSE	NADkinase,mitochondrial	[m] : C00002 + C00003 --> C00008 + C00080 + C00006
R_NADH2_DASH_u6cm	1000	Oxidative Phosphorylation	1.6.99.3	FALSE	NADHdehydrogenase,cytosolic/mitochondrial	C00080[c] + C00004[c] + C17568[m] --> C00003[c] + C00390[m]
R_PFK	0	Glycolysis/Gluconeogenesis	2.7.1.11	FALSE	phosphofructokinase	[c] : C00002 + C05345 --> C00008 + C00354 + C00080
R_vitd2t	0	Transport Database	.	FALSE	vitd2transport	vitd2[e] --> vitd2[c]
R_FAOXC80	0	Fatty Acid Oxidation	1.3.99.3	FALSE	Betaoxidationofmed/longchainfattyacid	[m] : 3 C00010 + 3 C00016 + 3 C00001 + 3 C00003 + C01944 --> 4 C00024 + 3 C01352 + 3 C00080 + 3 C00004
R_SRC_C00079_e	0.0879627	SourceFlux	.	FALSE	. source flux	C00079[b] --> C00079[e]
R_PSD_HP	0	Glycerolipid Synthesis	4.1.1.65	FALSE	PhosphatidylserinedecarboxylaseHpspecific	[c] : C00080 + ps_hp --> C00011 + pe_hp
R_DHORTSn	0	Purine and Pyrimidine Biosynthesis	3.5.2.3	TRUE	dihydroorotase,nuclear	[n] : C00337 + C00001 <==> C00438 + C00080
R_CYRDAAT	0	Vitamins and Cofactor Biosynthesis	2.5.1.17	FALSE	cob(I)yrinicacida,c-diamideadenosyltransferase	[c] : C00002 + C06505 + C00080 --> C06506 + C00536
R_co2t	500.326	Transport Database	.	TRUE	co2transport	C00011[c] <==> C00011[e]
R_LFORKYNHYD	0	Tryptophan Metabolism	3.7.1.3	FALSE	L-Formylkynureninehydrolase	[c] : C02700 + C00001 --> C00041 + C00080 + nformanth
R_ACACT7p	0	Fatty Acid Metabolism	2.3.1.16	FALSE	acetyl-CoAacyltransferase(tetradecanoyl-CoA),peroxisomal	[x] : C05259 + C00010 --> C00024 + C02593
R_SRC_C00711_c	0.340041	SourceFlux	.	FALSE	. source flux	C00711[b] --> C00711[c]
R_EXCH_nh4_e	499.297	ExchangeFlux	.	TRUE	. exchange flux	C01342[e] <==> C01342[b]
R_FAOXC2452253x	0	Fatty Acid Oxidation, peroxisome	1.3.99.3	FALSE	Betaoxidationoflongchainfattyacid	[x] : C00010 + C00001 + C00003 + C00007 + tetpent3coa --> C00024 + clpndcoa + C00080 + C00027 + C00004
R_R04640	-1000	Histidine Metabolism	5.3.1.16	TRUE	N-(5'-Phospho-D-ribosylformimino)-5-amino-1- (5''-phospho-D-ribosyl)-4-imidazolecarboxamide ketol-isomerase	[c] : C04896 <==> C04916
R_GALASE19ly	0	Keratan Sulfate Degradation	3.2.1.23	FALSE	beta-galactosidase,lysosomal	[l] : f1a + C00001 --> core6 + C00124
R_BAMPPALDOXm	0	beta-Alanine Metabolism	1.2.1.3	FALSE	beta-Aminopropionaldehyde:NAD+oxidoreductase(m)	[m] : bamppald + C00001 + C00003 --> C00099 + 2 C00080 + C00004
R_TYRTRSm	0	Tyrosine, Tryptophan and Phenylalanine Metabolism	6.1.1.1	FALSE	tyrosyl-tRNAsynthetase,mitochondrial	[m] : C00002 + C00787 + C00082 --> C00020 + C00013 + C02839
R_EXCH_C00007_e	-500.002	ExchangeFlux	.	TRUE	. exchange flux	C00007[e] <==> C00007[b]
R_GNK	0	Alternate Carbon Metabolism	2.7.1.12	FALSE	gluconokinase	[c] : C00002 + C00257 --> C00345 + C00008 + C00080
R_G5SDym	0	Urea cycle/amino group Metabolism	1.2.1.41	FALSE	glutamate-5-semialdehydedehydrogenase(m)	[m] : C03287 + C00080 + C00005 --> C01165 + C00006 + C00009
R_RNDR2n	0	Nucleotide Salvage Pathway	1.17.4.1	FALSE	ribonucleoside-diphosphatereductase(GDP),nuclear	[n] : C00035 + C00342 --> C00361 + C00001 + C00343
R_EXCH_C00266_c	0	ExchangeFlux	.	TRUE	. exchange flux	C00266[c] <==> C00266[b]
R_SRC_C00229_c	0.00380441	SourceFlux	.	FALSE	. source flux	C00229[b] --> C00229[c]
R_NACHEX22ly	0	Keratan Sulfate Degradation	3.2.1.52	FALSE	beta-N-acetylhexosaminidase,lysosomal	[l] : C00001 + ksi_deg41 --> C00140 + m2mn
R_UAGCVT	0	Cell Envelope Biosynthesis	2.5.1.7	FALSE	UDP-N-acetylglucosamine1-carboxyvinyltransferase	[c] : C00074 + C00043 --> C00009 + C04631
R_AGPRim	0	Urea cycle/amino group Metabolism	1.2.1.38	FALSE	N-acetyl-g-glutamyl-phosphatereductase,irreversible,mitochondrial	[m] : C04133 + C00080 + C00005 --> C01250 + C00006 + C00009
R_UDCPDP	0	Cell Envelope Biosynthesis	3.6.1.27	FALSE	undecaprenyl-diphosphatase	[c] : C00001 + C04574 --> C00080 + C00009 + C17556
R_a_D_glucoset	0	Transport Database	.	FALSE	a-D-glucosetransport	C00267[e] --> C00267[c]
R_CHTNASEe	0	Aminosugar Metabolism	3.2.1.14	FALSE	chitinase,extracellular	[e] : chtn + 2 C00001 --> 3 C00140
R_NACHEX7ly	0	Chondroitin Sulfate Degradation	3.2.1.52	FALSE	beta-N-acetylhexosaminidase,lysosomal	[l] : cs_d_deg5 + C00001 --> C01132 + cs_d_deg6
R_FAOXC2051843x	0	Fatty Acid Oxidation, peroxisome	1.3.99.3	FALSE	Betaoxidationoflongchainfattyacid	[x] : C00010 + C00001 + C00003 + tmndnccoa --> C00024 + C00080 + C00004 + strdnccoa
R_UDPGALM	0	Cell Envelope Biosynthesis	5.4.99.9	FALSE	UDPgalactopyranosemutase	[c] : C00052 --> C03733
R_NDPK3m	0	Nucleotides	2.7.4.6	TRUE	nucleoside-diphosphatekinase(ATP:CDP),mitochondrial	[m] : C00002 + C00112 <==> C00008 + C00063
R_ncamt	0	Transport Database	.	FALSE	ncamtransport	C00153[e] --> C00153[c]
R_NDPK3n	0	Nucleotides	2.7.4.6	TRUE	nucleoside-diphosphatekinase(ATP:CDP),nuclear	[n] : C00002 + C00112 <==> C00008 + C00063
R_pit	0.603091	Transport Database	.	FALSE	pitransport	C00009[e] --> C00009[c]
R_ribflvt	0.00380441	Transport Database	.	FALSE	ribflvtransport	C00255[e] --> C00255[c]
R_PGCD	0.102158	Glycine, Serine, and Threonine Metabolism	1.1.1.95	FALSE	phosphoglyceratedehydrogenase	[c] : C00197 + C00003 --> C03232 + C00080 + C00004
R_NACHEX26ly	0	Keratan Sulfate Degradation	3.2.1.52	FALSE	beta-N-acetylhexosaminidase,lysosomal	[l] : 2 C00001 + ksii_core4_deg4 --> 2 C00140 + ksii_core2_deg5
R_ACYP_2	0	Carbohydrate Metabolism	3.6.1.7	FALSE	acylphosphatase(2)	[c] : C00227 + C00001 --> C00033 + C00080 + C00009
R_SRC_C00148_e	0.104947	SourceFlux	.	FALSE	. source flux	C00148[b] --> C00148[e]
R_R08165	0	Ubiquinone and other terpenoid-quinone biosynthesis	2.2.1.9	TRUE	2-succinyl-5-enolpyruvyl-6-hydroxy-3-cyclohexene-1-carboxylate synthase	[c] : C00885 + C00026 <==> C16519 + C00011
R_thr_Lt	0	Transport Database	.	FALSE	thr-Ltransport	C00188[e] --> C00188[c]
R_T2M26DCOAHLm	0	Limonene and pinene Degradation	4.2.1.17	TRUE	trans-2-Methyl-5-isopropylhexa-2,5-dienoyl-CoAhydro-lyase(m)	[m] : C00001 + t2m26dcoa <==> 3h26dm5coa
R_GLYKr	-1000	Glycerolipid Metabolism	2.7.1.30	TRUE	glycerolkinase(reversible)	[c] : C00002 + C00116 <==> C00008 + C00623 + C00080
R_FBA5	0	Galactose Metabolism	4.1.2.13	TRUE	D-Tagatose1-phosphateD-glyceraldehyde-3-phosphate-lyase	[c] : tag1p-D <==> C00111 + C00577
R_MDHm	0	Citric Acid Cycle	1.1.1.37	TRUE	malatedehydrogenase,mitochondrial	[m] : C00711 + C00003 <==> C00080 + C00004 + C00036
R_ECOAH8p	0	Fatty Acid Degradation	4.2.1.17	TRUE	3-hydroxyacyl-CoAdehydratase(3-hydroxyoctadecanoyl-CoA),peroxisomal	[x] : C16217 <==> C00001 + C16218
R_pydxt	0	Transport Database	.	FALSE	pydxtransport	C00250[e] --> C00250[c]
R_RNDR3n	0	Nucleotide Salvage Pathway	1.17.4.1	FALSE	ribonucleoside-diphosphatereductase(CDP),nuclear	[n] : C00112 + C00342 --> C00705 + C00001 + C00343
R_GCC2cm	-1000	Glycine, Serine, and Threonine Metabolism	1.8.1.4	TRUE	glycine-cleavagecomplex(lipoamide),mitochondrial	[m] : C00579 + C00003 <==> C00080 + C15972 + C00004
R_MDHg	-1000	Glycolysis/Gluconeogenesis	1.1.1.37	TRUE	malatedehydrogenase,peroxisomal	[x] : C00711 + C00003 <==> C00080 + C00004 + C00036
R_PMPK	0	Cofactor and Prosthetic Group Biosynthesis	2.7.4.7	FALSE	phosphomethylpyrimidinekinase	[c] : C04556 + C00002 --> C04752 + C00008
R_OMPDC	0	Pyrimidine Biosynthesis	4.1.1.23	FALSE	orotidine-5'-phosphatedecarboxylase	[c] : C00080 + C01103 --> C00011 + C00105
R_T2M26DCOAHLx	0	Limonene and pinene Degradation	4.2.1.17	TRUE	trans-2-Methyl-5-isopropylhexa-2,5-dienoyl-CoAhydro-lyase(x)	[x] : C00001 + t2m26dcoa <==> 3h26dm5coa
R_MDHp	1000	Oxidative Phosphorylation	1.1.1.37	TRUE	malatedehydrogenase,peroxisomal	[x] : C00711 + C00003 <==> C00080 + C00004 + C00036
R_phemet	0	Transport Database	.	FALSE	phemetransport	C00032[e] --> C00032[c]
R_clt	0.00380441	Transport Database	.	FALSE	cltransport	C00698[e] --> C00698[c]
R_PROD2m	0	Arginine and Proline Metabolism	1.5.99.8	FALSE	Prolinedehydrogenase(m)	[m] : C00016 + C00148 --> C03912 + C01352 + C00080
R_G1SATi	0	Cofactor and Prosthetic Group Biosynthesis	5.4.3.8	FALSE	glutamate-1-semialdehydeaminotransferase	[c] : C03741 --> C00430
R_ACOAD5	0	.	1.3.99.3	TRUE	acyl-CoAdehydrogenase(dodecanoyl-CoA)	[c] : ddcacoa + C00003 <==> dd2coa + C00080 + C00004
R_NACHEX14ly	0	Keratan Sulfate Degradation	3.2.1.52	FALSE	beta-N-acetylhexosaminidase,lysosomal	[l] : C00001 + ksi_deg19 --> C00140 + ksi_deg20
R_B_MANNASEly	0	N-Glycan Degradation	3.2.1.25	FALSE	beta-mannosidase,lysosomal	[l] : C00001 + mn --> C00140 + C00936
R_ECOAH1x	0	Tryptophan Metabolism	4.2.1.17	TRUE	3-hydroxyacyl-CoAdehydratase(3-hydroxybutanoyl-CoA)(perioxisome)	[x] : 3hbcoa <==> b2coa + C00001
R_ACOAD4	0	.	1.3.99.3	TRUE	acyl-CoAdehydrogenase(decanoyl-CoA)	[c] : dcacoa + C00003 <==> C05275 + C00080 + C00004
R_SRC_C00407_e	0.137648	SourceFlux	.	FALSE	. source flux	C00407[b] --> C00407[e]
R_ACOAD7	0	.	1.3.99.3	FALSE	acyl-CoAdehydrogenase(hexadecanoyl-CoA)	[c] : C00003 + C00154 --> C00080 + C05272 + C00004
R_SHK3D	1000	Tyrosine, Tryptophan and Phenylalanine Metabolism	1.1.1.25	FALSE	shikimatedehydrogenase	[c] : C02637 + C00080 + C00005 --> C00006 + C00493
R_ECOAH1m	0	Tryptophan Metabolism	4.2.1.17	TRUE	3-hydroxyacyl-CoAdehydratase(3-hydroxybutanoyl-CoA)(mitochondria)	[m] : 3hbcoa <==> b2coa + C00001
R_FAOXC161802m	0	Fatty Acid Activation	1.3.99.3	FALSE	Betaoxidationfattyacid	[m] : 4 C00010 + 3 C00016 + 4 C00001 + C05272 + 4 C00003 --> 4 C00024 + 3 C01352 + 4 C00080 + 4 C00004 + C01944
R_ACOAD6	0	Fatty Acid Degradation	1.3.99.3	TRUE	acyl-CoAdehydrogenase(tetradecanoyl-CoA)	[c] : C00003 + C02593 <==> C00080 + C00004 + C05273
R_HACD5p	0	Fatty Acid Degradation	1.1.1.35	TRUE	3-hydroxyacyl-CoAdehydrogenase(3-oxodecanoyl-CoA),peroxisomal	[x] : C05263 + C00080 + C00004 <==> C05262 + C00003
R_ME1	0.496436	Anaplerotic reactions	1.1.1.38	FALSE	malicenzyme(NAD)	[c] : C00711 + C00003 --> C00011 + C00004 + C00022
R_adnt	0	Transport Database	.	FALSE	adntransport	C00212[e] --> C00212[c]
R_BAMPPALDOX	0	beta-Alanine Metabolism	1.2.1.3	FALSE	beta-Aminopropionaldehyde:NAD+oxidoreductase	[c] : bamppald + C00001 + C00003 --> C00099 + 2 C00080 + C00004
R_SRC_C00059_e	0	SourceFlux	.	FALSE	. source flux	C00059[b] --> C00059[e]
R_malttrt	0	Transport Database	.	FALSE	malttrtransport	C01835[e] --> C01835[c]
R_PRMICIi	1000	Histidine Metabolism	5.3.1.16	FALSE	1-(5-phosphoribosyl)-5-[(5-phosphoribosylamino)methylideneamino)imidazole-4-carboxamideisomerase(irreversible)	[c] : C04896 --> C04916
R_GLPASE2	0	Starch and Sucrose Metabolism	2.4.1.1	FALSE	glycogenphosphorylase(amyls->glc-D)	[c] : glygn3 + 7 C00001 --> tyr-ggn + 7 C00267
R_ACACT4r	0	Fatty Acid Degradation	2.3.1.16	TRUE	acetyl-CoAC-acyltransferase(octanoyl-CoA)(r)	[c] : C00024 + C01944 <==> C05265 + C00010
R_GLPASE1	0	Starch and Sucrose Metabolism	2.4.1.1	FALSE	glycogenphosphorylase(glygn2->dxtrn)	[c] : glygn2 + 3 C00009 --> dxtrn + 3 C00103
R_FAOXC170m	0	Fatty Acid Oxidation	1.3.99.3	FALSE	Betaoxidationoflongchainfattyacid(oddchain)	[m] : 7 C00010 + 7 C00016 + 7 C00001 + hpdcacoa + 7 C00003 --> 7 C00024 + 7 C01352 + 7 C00080 + 7 C00004 + C00100
R_IPPMIa	0	Valine, Leucine and Isoleucine Metabolism	4.2.1.33	TRUE	3-isopropylmalatedehydratase	[c] : C04411 <==> C02631 + C00001
R_IPPMIb	0	Valine, Leucine and Isoleucine Metabolism	4.2.1.33	TRUE	2-isopropylmalatehydratase	[c] : C02631 + C00001 <==> C02504
R_NDPK10	0	Nucleotides	2.7.4.6	TRUE	nucleoside-diphosphatekinase(ATP:dIDP)	[c] : C00002 + C01344 <==> C00008 + C01345
R_ECOAH12m	0	Valine, Leucine and Isoleucine Metabolism	4.2.1.17	TRUE	3-hydroxyacyl-CoAdehydratase(3-hydroxyisobutyryl-CoA)(mitochondria)	[m] : C03460 + C00001 <==> C04047
R_GHMT2r	0	Glycine, Serine, and Threonine Metabolism	2.1.2.1	TRUE	glycinehydroxymethyltransferase,reversible	[c] : C00716 + C00101 <==> C00037 + C00001 + C00143
R_HACDp	0	Fatty Acid Biosynthesis	1.1.1.35	TRUE	3-hydroxyacyl-CoAdehydrogenase	[x] : C00640 + C00003 <==> C00264 + C00080 + C00004
R_DAPE	0	Threonine and Lysine Metabolism	5.1.1.7	TRUE	diaminopimelateepimerase	[c] : C00666 <==> C00680
R_CDGGGS	0	Lipid and Cell Wall Metabolism	2.7.7.41	FALSE	CDP-2,3-di-O-geranylgeranyl-sn-glycerolsynthase	[c] : C00063 + dgggp + C00080 --> cdgggp + C00013
R_EXCH_co2_e	0	ExchangeFlux	.	TRUE	. exchange flux	C00011[e] <==> C00011[b]
R_HSERTA	0	Methionine Metabolism	2.3.1.31	TRUE	homoserineO-trans-acetylase	[c] : C00024 + C00263 <==> C01077 + C00010
R_NACHEX16ly	0	Keratan Sulfate Degradation	3.2.1.52	FALSE	beta-N-acetylhexosaminidase,lysosomal	[l] : C00001 + ksi_deg25 --> C00140 + ksi_deg26
R_TKT1	-0.2	Pentose Phosphate Pathway	2.2.1.1	TRUE	transketolase	[c] : C03736 + C00231 <==> C00118 + C05382
R_TKT2	-0.2	Pentose Phosphate Pathway	2.2.1.1	TRUE	transketolase	[c] : C00279 + C00231 <==> C05345 + C00118
R_AKGDbm	0	Citric Acid Cycle	2.3.1.61	FALSE	oxoglutaratedehydrogenase(dihydrolipoamideS-succinyltransferase)	[m] : C00010 + C16254 --> C00579 + C00091
R_sucrt	0	Transport Database	.	FALSE	sucrtransport	C00089[e] --> C00089[c]
R_SRC_C00001_e	0	SourceFlux	.	FALSE	. source flux	C00001[b] --> C00001[e]
R_DHAD1	0	Valine, Leucine and Isoleucine Metabolism	4.2.1.9	FALSE	dihydroxy-aciddehydratase(2,3-dihydroxy-3-methylbutanoate)	[c] : C04039 --> C00141 + C00001
R_HACD5	0	Fatty Acid Degradation	1.1.1.35	TRUE	3-hydroxyacyl-CoAdehydrogenase(3-oxododecanoyl-CoA)	[c] : C05263 + C00080 + C00004 <==> C05262 + C00003
R_UPPDC2	0	Heme Biosynthesis	4.1.1.37	FALSE	uroporphyrinogendecarboxylase(uroporphyrinogenI)	[c] : 4 C00080 + C05766 --> 4 C00011 + C05768
R_UPPDC1	0	Heme Biosynthesis	4.1.1.37	FALSE	uroporphyrinogendecarboxylase(uroporphyrinogenIII)	[c] : 4 C00080 + C01051 --> 4 C00011 + C03263
R_PPCOAOm	0	Propanoate Metabolism	1.3.99.3	FALSE	Propanoyl-CoA:FAD2,3-oxidoreductase,mitochondrial	[m] : C00016 + C00100 --> C01352 + prpncoa
R_EXCH_so4_e	-0.00380441	ExchangeFlux	.	TRUE	. exchange flux	C00059[e] <==> C00059[b]
R_SADT	0	Nucleotides	2.7.7.4	FALSE	sulfateadenylyltransferase	[c] : C00002 + C00080 + C00059 --> C00224 + C00013
R_ADKd	0	Nucleotides	2.7.4.3	TRUE	adenylatekinase(dform)	[c] : C00360 + C00131 <==> 2 C00206
R_CYSTGL	0	Cysteine Metabolism	4.4.1.1	FALSE	cystathionineg-lyase	[c] : cyst-L + C00001 --> C00109 + C00097 + C01342
R_acact	0	Transport Database	.	FALSE	acactransport	C00164[c] --> C00164[e]
R_chsterolt	0	Transport Database	.	FALSE	chsteroltransport	C00187[e] --> C00187[c]
R_HSDyi	0	Glycine and Serine Metabolism	1.1.1.3	FALSE	homoserinedehydrogenase(NADP),irreversible	[c] : C00441 + C00080 + C00005 --> C00263 + C00006
R_EXCH_C00009_e	0	ExchangeFlux	.	TRUE	. exchange flux	C00009[e] <==> C00009[b]
R_arg_Lt	0.140436	Transport Database	.	FALSE	arg-Ltransport	C00062[e] --> C00062[c]
R_EXCH_ac_c	0	ExchangeFlux	.	TRUE	. exchange flux	C00033[c] <==> C00033[b]
R_FAOXC240200x	0	Fatty Acid Oxidation, peroxisome	1.3.99.3	FALSE	Betaoxidationoflongchainfattyacid	[x] : 2 C00010 + 2 C00001 + lgnccoa + 2 C00003 + 2 C00007 --> 2 C00024 + arachcoa + 2 C00080 + 2 C00027 + 2 C00004
R_spmdt	0	Transport Database	.	FALSE	spmdtransport	C00315[e] --> C00315[c]
R_HISTRSm	0	Histidine Metabolism	6.1.1.21	FALSE	histidyl-tRNAsynthetase,mitochondrial	[m] : C00002 + C00135 + C01643 --> C00020 + C02988 + C00013
R_ATPSm	0	Oxidative Phosphorylation	3.6.3.14	FALSE	ATPsynthase,mitochondrial	C00008[m] + 3 C00080[c] + C00009[m] --> C00002[m] + C00001[m] + 2 C00080[m]
R_HXPRT	0.2	Salvage Pathway	2.4.2.8	FALSE	hypoxanthinephosphoribosyltransferase(Hypoxanthine)	[c] : C00262 + C00119 --> C00130 + C00013
R_ACGSm	0	Urea cycle/amino group Metabolism	2.3.1.1	FALSE	N-acteylglutamatesynthase,mitochondrial	[m] : C00024 + C00025 --> C00624 + C00010 + C00080
R_ACOAD1	0	Fatty Acid Degradation	1.3.99.2	TRUE	acyl-CoAdehydrogenase(butanoyl-CoA)	[c] : b2coa + C00080 + C00004 <==> C00136 + C00003
R_ACOAD3	0	Fatty Acid Degradation	1.3.99.3	TRUE	acyl-CoAdehydrogenase(octanoyl-CoA)	[c] : C00003 + C01944 <==> C00080 + C00004 + C05276
R_MI1PP	0	Inositol Phosphate Metabolism	3.1.3.25	FALSE	myo-inositol1-phosphatase	[c] : C00001 + C01177 --> C00137 + C00009
R_NACHEX3ly	0	Chondroitin Sulfate Degradation	3.2.1.52	FALSE	beta-N-acetylhexosaminidase,lysosomal	[l] : cs_b_deg1 + C00001 --> C01132 + cs_b_deg2
R_HACD2	0	Fatty Acid Degradation	1.1.1.35	TRUE	3-hydroxyacyl-CoAdehydrogenase(3-oxohexanoyl-CoA)	[c] : C05269 + C00080 + C00004 <==> C05268 + C00003
R_HACD3	0	Fatty Acid Degradation	1.1.1.35	TRUE	3-hydroxyacyl-CoAdehydrogenase(3-oxooctanoyl-CoA)	[c] : C05267 + C00080 + C00004 <==> C05266 + C00003
[truncated: 196 more rows]
