# Supplementary material for: Proteomics-based metabolic modeling and characterization of the cellulolytic bacterium Thermobifida fusca
Source: BMC Syst Biol. 2014 Aug 13;8:86. doi: 10.1186/s12918-014-0086-2 (PMC4236713; doi:10.1186/s12918-014-0086-2)
Supplement: Additional file 2: — Biomass Equation Compound Identifiers.xlxs. xlxs file with the list of reactants and products on the biomass equation and their description from Kegg database. [file s12918-014-0086-2-S2.xlsx]

## Sheet: Sheet1
Characterstic	Stoichiometry	Compund ID	Description
Reactant	34.7965	C00001	H2O, Water
Reactant	40.1701	C00002	ATP
Reactant	0.00780937	C00003	NAD+, NAD
Reactant	0.00780937	C00006	NADP+, NADP
Reactant	0.00780937	C00010	CoA
Reactant	0.00780937	C00016	FAD
Reactant	0.00780937	C00018	Pyridoxal phosphate, pyridoxal 5'-phosphate, Pyridoxal 5'-phosphate
Reactant	0.00780937	C00019	S-Adenosyl-L-methionine, S-adenosyl-L-methionine
Reactant	0.256013	C00025	L-Glutamate
Reactant	0.00780937	C00034	Manganese, Mn(III), Manganese,Mn2+, Mn(II)
Reactant	0.595803	C00037	Glycine
Reactant	0.00780937	C00038	Zinc
Reactant	0.500058	C00041	L-Alanine, L-alanine
Reactant	0.209101	C00044	GTP
Reactant	0.333546	C00047	L-Lysine
Reactant	0.234679	C00049	L-Aspartate
Reactant	0.00780931	C00059	Sulfate
Reactant	0.288275	C00062	L-Arginine
Reactant	0.129877	C00063	CTP
Reactant	0.256013	C00064	L-Glutamine
Reactant	0.209702	C00716	DL-Serine
Reactant	0.00780937	C00070	Copper
Reactant	0.149341	C00073	L-methionine, L-Methionine
Reactant	0.140267	C00075	UTP
Reactant	0.00780937	C00076	Calcium, Ca2+(trans), Ca2+(cis)
Reactant	0.0551573	C00078	L-Tryptophan
Reactant	0.180562	C00079	L-Phenylalanine
Reactant	0.134251	C00082	L-Tyrosine
Reactant	0.0889802	C00097	L-Cysteine
Reactant	0.00780937	C00698	Cl
Reactant	0.438657	C00123	L-Leucine
Reactant	0.0117469	C00131	dATP
Reactant	0.0926227	C00135	L-Histidine
Reactant	0.215426	C00148	L-Proline
Reactant	0.234679	C00152	L-Asparagine
Reactant	0.00780937	C00175	Co2+, Cobalt
Reactant	0.411598	C00183	L-Valine
Reactant	0.246647	C00188	L-Threonine
Reactant	0.00780937	C00238	Potassium
Reactant	0.00780937	C00255	Riboflavin
Reactant	0.0117469	C00286	dGTP
Reactant	0.00780937	C00305	Magnesium, magnesium
Reactant	0.282551	C00407	L-Isoleucine
Reactant	0.0117469	C00458	dCTP
Reactant	0.0117469	C00459	dTTP
Reactant	0.0924765	C04574	di-trans,poly-cis-Undecaprenyl diphosphate
Reactant	0.00780937	C14818	Fe2+
Reactant	0.00780937	C14819	Fe3+
Reactant	0.00780937	C00229	[acyl-carrier-protein], Acyl-carrier protein
Product	40	C00008	ADP, ADP (from AMP), ADP (from ATP)
Product	39.9922	C00009	Orthophosphate, Phosphate, phosphate
Product	0.602395	C00013	Pyrophosphate, diphosphate, Diphosphate
Product	40	C00080	H+
Product	0.00780937	C03688
